# Supplementary material for: Transcriptomic and Co-Expression Network Profiling of Shoot Apical Meristem Reveal Contrasting Response to Nitrogen Rate between Indica and Japonica Rice Subspecies
Source: Int J Mol Sci. 2019 Nov 25;20(23):5922. doi: 10.3390/ijms20235922 (PMC6928681; doi:10.3390/ijms20235922)
Supplement: Supplementary file 1 [file ijms-20-05922-s001.zip]

Archive with 14 entries (13 files):
- Figure S1-12 + Table S1-15/
- Figure S1-12 + Table S1-15/Figure S1.pdf
- Figure S1-12 + Table S1-15/Figure S10.pdf
- Figure S1-12 + Table S1-15/Figure S11.pdf
- Figure S1-12 + Table S1-15/Figure S12.pdf
- Figure S1-12 + Table S1-15/Figure S2.pdf
- Figure S1-12 + Table S1-15/Figure S3.pdf
- Figure S1-12 + Table S1-15/Figure S4.pdf
- Figure S1-12 + Table S1-15/Figure S5.pdf
- Figure S1-12 + Table S1-15/Figure S6.pdf
- Figure S1-12 + Table S1-15/Figure S7.pdf
- Figure S1-12 + Table S1-15/Figure S8.pdf
- Figure S1-12 + Table S1-15/Figure S9.pdf
- Figure S1-12 + Table S1-15/Table S1-15.xlsx
