# Supplementary material for: Transcriptomic and Co-Expression Network Profiling of Shoot Apical Meristem Reveal Contrasting Response to Nitrogen Rate between Indica and Japonica Rice Subspecies
Source: Int J Mol Sci. 2019 Nov 25;20(23):5922. doi: 10.3390/ijms20235922 (PMC6928681; doi:10.3390/ijms20235922)
Supplement: Supplementary file 1 [file ijms-20-05922-s001.zip › Figure S1-12 + Table S1-15/Table S1-15.xlsx]

## Sheet: Table S1
Table S1. RNA-seq reads number, quality and mapping to genome
Sample	Raw reads	Clean reads		mRNA	Mapped
		Number	%	%	%
NPB_HN_1	60551042	56857914	93.9	0.961	97.3
NPB_HN_2	50790638	46521001	91.6	0.968	98
NPB_MN_1	52776006	48953061	92.8	0.973	97.9
NPB_MN_2	54697318	50917819	93.1	0.953	98.1
NPB_LN_1	57193892	52910487	92.5	0.984	97.9
NPB_LN_2	47525390	43834610	92.2	0.987	98
YD6_HN_1	51619068	48038607	93.1	0.981	93.3
YD6_HN_2	45659454	44348007	97.1	0.972	90.9
YD6_LN_1	48801530	44932632	92.1	0.989	93.7
YD6_LN_2	52805926	48754594	92.3	0.987	93.2
YD6_MN_1	50087590	46177100	92.2	0.989	93.5
YD6_MN_2	51080724	47458622	92.9	0.98	93.3
Note: NPB and YD6 indicate rice cultivar Nipponbare and Yangdao6, respectively. LN, MN and HN indicate N supply level at low, medium and high level. 1 and 2 indicate biological replicates. Clean reads % =(Clean reads/Raw reads) %; mRNA % = [(Clean reads - rRNA reads)/ Clean reads] %; Mapping was to ftp://ftp.plantbiology.msu.edu/ pub/data/Eukaryotic_Projects/o_sativa/annotation_dbs/ pseudomolecul…

## Sheet: Table S2
Table S2. Primers designed for qRT-PCR in this study
Primers ID		Sequence	Notes
Primers used in qRT-PCR for validation of RNA-Seq analysis
Tubulin specific primers
Tubulin1_F	LOC_Os03g51600.1_F	5'-TTCAACACCTTCTTCAGT-3'	tubulin/FtsZ domain containing protein, putative, expressed
Tubulin1_R	LOC_Os03g51600.1_R	5'-ACCTCATCAATCACAGTAG-3'
Tubulin2_F	LOC_Os11g14220.1_F	5'-CTACACCAACCTCAACAG-3'	tubulin/FtsZ domain containing protein, putative, expressed
Tubulin2_R	LOC_Os11g14220.1_R	5'-CACATTCAGAGCACCATC-3'
Primers selected for the twenty genes
1	LOC_Os01g01660.1_F	5'-GCTGTGGGAGAAGAAGAC-3'	isoflavone reductase, putative, expressed
	LOC_Os01g01660.1_R	5'-ACTCCTGGATTTGCTTGA-3'
2	LOC_Os01g03360.1_F	5'-TTCCGACAGTGCTCATCTT-3'	BBTI5 - Bowman-Birk type bran trypsin inhibitor precursor, expressed
	LOC_Os01g03360.1_R	5'-GCCATTATTGTGCCAACCTAT-3'
3	LOC_Os01g42190.1_F	5'-AAGAGCAGGTTCCAGCAG-3'	heat shock protein DnaJ, putative, expressed
	LOC_Os01g42190.1_R	5'-TACATGCCTGAGTCGTAGAG-3'
4	LOC_Os01g44390.1_F	5'-GGTCAGTGCATCGGAAAGA-3'	MYB family transcription factor, putative, expressed
	LOC_Os01g44390.1_R	5'-TTAGTAAACTCCGGTGAACAACA-3'
5	LOC_Os01g49310.1_F	5'-GCGTTGGTCACATCATCT-3'	expressed protein
	LOC_Os01g49310.1_R	5'-CATTGCCTATTCTCATCAGTTAC-3'
6	LOC_Os01g58140.1_F	5'-CAGCAGCAGCATCTACAT-3'	expressed protein
	LOC_Os01g58140.1_R	5'-CCTCGTCACCCTGATCTT-3'
7	LOC_Os02g32590.1_F	5'-AGTGACATCTTAGACCTTC-3'	HSF-type DNA-binding domain containing protein, expressed
	LOC_Os02g32590.1_R	5'-CGATTCCATCAAGTCCTAT-3'
8	LOC_Os02g45450.1_F	5'-GTACTACGAGGTCATGGA-3'	dehydration-responsive element-binding protein, putative, expressed
	LOC_Os02g45450.1_R	5'-GTCAATGAGCATCCCTTG-3'
9	LOC_Os03g08580.1_F	5'-GGTATTCAGACTATCCAA-3'	expressed protein
	LOC_Os03g08580.1_R	5'-TTCTTAACTTCCTTCTCT-3'
10	LOC_Os03g38950.1_F	5'-GACGAACTGAACAGAGAAGG-3'	chloroplast post-illumination chlorophyll fluorescence increase protein, putative, expressed
	LOC_Os03g38950.1_R	5'-CTCGCAGCTTGTGATGAC-3'
11	LOC_Os03g42130.1_F	5'-CAATGACAGGTACGAGAG-3'	gibberellin 20 oxidase 2, putative, expressed
	LOC_Os03g42130.1_R	5'-AAGAAAGGGATGGAGAAC-3'
12	LOC_Os03g53230.1_F	5'-TGTTCTTCTGCTTCATCCA-3'	bifunctional 3-phosphoadenosine 5-phosphosulfate synthetase, putative, expressed
	LOC_Os03g53230.1_R	5'-TGCTGCTTCATTCTCCAA-3'
13	LOC_Os04g47220.1_F	5'-ATGACCATTGGATCTTCTG-3'	aquaporin protein, putative, expressed
	LOC_Os04g47220.1_R	5'-TACGACCTGCTCTTGAAT-3'
14	LOC_Os04g58200.1_F	5'-CAAGGCGTACAAGGACAG-3'	protochlorophyllide reductase A, chloroplast precursor, putative, expressed
	LOC_Os04g58200.1_R	5'-GTCTCCTCGTGGAATCTC-3'
15	LOC_Os05g02780.1_F	5'-CTATGGGGCACACAAGAT-3'	glycine-rich protein A3, putative, expressed
	LOC_Os05g02780.1_R	5'-TAACCACCAAAGCCTCCA-3'
16	LOC_Os05g49240.1_F	5'-CCACTACGAAGACCTCAC-3'	homeodomain-related, putative, expressed
	LOC_Os05g49240.1_R	5'-TATCCCTGCGTCTTGTAC-3'
17	LOC_Os05g49240.1_F	5'-CCACTACGAAGACCTCAC-3'	homeodomain-related, putative, expressed
	LOC_Os05g49240.1_R	5'-TATCCCTGCGTCTTGTAC-3'
18	LOC_Os06g20080.1_F	5'-GGTGGATGAAGGAAATAAC-3'	expressed protein
	LOC_Os06g20080.1_R	5'-TCAAGTGAAGTTGTACCT-3'
19	LOC_Os07g34570.1_F	5'-CAACGCCATCAGGTTCAG-3'	FAD dependent oxidoreductase domain containing protein, expressed
	LOC_Os07g34570.1_R	5'-ATCATGTCGGTCATGTACC-3'
20	LOC_Os11g31900.1_F	5'-CTCGGTAGCTGGAAGGGAAG-3'	acyl carrier protein, putative, expressed
	LOC_Os11g31900.1_R	5'-GCCTCTCCTTGCTGTCATC-3'
21	LOC_Os12g32390.1_F	5'-AAGGCTGGCAGAAAATTC-3'	expressed protein
	LOC_Os12g32390.1_R	5'-TTAGTACGGTGGCGGAAG-3'

## Sheet: Table S3
Table S3. 463 common DEGs between varieties (YD6 vs NPB)
Gene	LN（FPKM）		Up/Down	MN（FPKM）		Up/Down	HN（FPKM)		Up/Down	Note
	YD6	NPB		YD6	NPB		YD6	NPB
LOC_Os09g27820	19.519	75.9911	Down	15.0977	79.3132	Down	12.5728	56.7942	Down	1-aminocyclopropane-1-carboxylate oxidase protein, putative, expressed
LOC_Os02g38810	45.6275	15.2212	Up	46.9183	15.324	Up	48.0049	16.8211	Up	26S proteasome non-ATPase regulatory subunit 6, putative, expressed
LOC_Os03g58430	177.704	11.5599	Up	211.575	13.7436	Up	263.187	21.1569	Up	40S ribosomal protein S15, putative, expressed
LOC_Os07g43510	1.95908	15.2078	Down	2.43993	18.1611	Down	1.46175	20.4846	Down	40S ribosomal protein S9, putative, expressed
LOC_Os01g51020	11.8366	41.7354	Down	14.1241	51.3109	Down	14.8518	56.7951	Down	60S ribosomal protein L28-1, putative, expressed
LOC_Os07g26740	775.222	275.871	Up	862.614	322.199	Up	1016.42	386.504	Up	60S ribosomal protein L44, putative, expressed
LOC_Os04g34600	20.7471	166.32	Down	17.7991	177.923	Down	11.2025	118.083	Down	abscisic stress-ripening, putative, expressed
LOC_Os07g15440	0	17.0497	Down	0.273321	14.9834	Down	0	12.8622	Down	alanyl-tRNA synthetase family protein, expressed
LOC_Os06g18670	2.70506	21.3606	Down	5.13173	28.0339	Down	3.44493	29.2812	Down	anthocyanidin 3-O-glucosyltransferase, putative, expressed
LOC_Os07g05420	0.727508	18.1314	Down	1.33113	25.5375	Down	1.03171	25.3566	Down	anthocyanidin 3-O-glucosyltransferase, putative, expressed
LOC_Os06g18790	19.7238	1.17881	Up	27.0615	2.17885	Up	19.2171	1.16099	Up	anthocyanidin 3-O-glucosyltransferase, putative, expressed
LOC_Os09g11480	5.80983	22.811	Down	4.12184	20.7184	Down	3.25223	22.0678	Down	AP2 domain containing protein, expressed
LOC_Os07g26640	21.7449	1.42115	Up	23.6013	0.616561	Up	23.0256	1.16559	Up	aquaporin protein, putative, expressed
LOC_Os08g36540	97.3943	3.47743	Up	87.5287	1.0418	Up	47.7386	1.03544	Up	aspartic proteinase nepenthesin-1 precursor, putative, expressed
LOC_Os11g06240	44.6909	7.10714	Up	43.2768	6.37334	Up	46.4983	6.19148	Up	ATOZI1, putative, expressed
LOC_Os08g02670	5.61256	28.4557	Down	5.43512	24.1591	Down	5.06083	27.612	Down	ATP binding protein, putative, expressed
LOC_Os08g15170	397.967	52.6049	Up	418.601	58.2223	Up	392.645	55.777	Up	ATP synthase epsilon chain, mitochondrial, putative, expressed
LOC_Os01g41565	22.9694	0.619917	Up	23.4466	0.124294	Up	23.2634	0.580361	Up	ATP-binding domain-containing protein, putative, expressed
LOC_Os11g06980	0.0234066	73.0582	Down	0.770071	49.5883	Down	0	67.2489	Down	BURP domain containing protein, expressed
LOC_Os08g31250	18.6434	0.519889	Up	18.7452	0.80801	Up	22.2195	0.624367	Up	C1-like domain containing protein, expressed
LOC_Os08g34240	130.526	51.9955	Up	117.16	40.1676	Up	161.335	52.903	Up	CAMK_KIN1/SNF1/Nim1_like.33 - CAMK includes calcium/calmodulin depedent protein kinases, expressed
LOC_Os03g55389	85.0016	9.59213	Up	87.0899	6.2902	Up	85.1198	7.55464	Up	casein kinase II subunit alpha-1, putative, expressed
LOC_Os02g08270	0.835716	25.4861	Down	2.90502	44.2716	Down	5.39488	23.3828	Down	class I glutamine amidotransferase, putative, expressed
LOC_Os06g47230	66367.9	12049.1	Up	54721.4	11286.8	Up	53302.9	10113.2	Up	coiled-coil domain-containing protein 72, putative, expressed
LOC_Os06g06480	60.6285	7.03164	Up	72.5588	6.82066	Up	98.8842	8.57714	Up	Core histone H2A/H2B/H3/H4 domain containing protein, putative, expressed
LOC_Os07g36130	401.146	178.921	Up	469.829	212.072	Up	575.598	253.041	Up	core histone H2A/H2B/H3/H4, putative, expressed
LOC_Os12g07500	0.13084	18.947	Down	0.34408	17.2443	Down	0	18.1187	Down	csAtPR5, putative, expressed
LOC_Os09g37967	6.47886	35.9974	Down	10.7609	60.2121	Down	7.75287	45.7465	Down	cUpin domain containing protein, expressed
LOC_Os09g39530	0	18.4041	Down	0.189191	34.3802	Down	0.13882	27.8509	Down	CUpin domain containing protein, expressed
LOC_Os05g25950	40.894	6.40651	Up	39.2294	6.50502	Up	31.2513	4.09009	Up	cyclin, putative, expressed
LOC_Os01g58890	2.54701	16.0384	Down	3.49195	21.5727	Down	2.23174	21.7584	Down	cysteine proteinase inhibitor precursor protein, putative, expressed
LOC_Os04g28250	21.8735	100.971	Down	25.5878	139.546	Down	22.0745	143.96	Down	cysteine proteinase inhibitor precursor, putative, expressed
LOC_Os09g16520	35.1262	5.50036	Up	41.1861	5.08393	Up	45.2163	4.6945	Up	cytochrome b5-like Heme/Steroid binding domain containing protein, expressed
LOC_Os08g14860	0.0289959	21.096	Down	0.472891	23.3549	Down	0.0568584	20.25	Down	cytochrome b-c1 complex subunit 7, putative, expressed
LOC_Os09g26960	25.1362	96.1346	Down	28.3645	121.816	Down	43.0597	88.556	Down	cytochrome P450, putative, expressed
LOC_Os12g01160	12.7161	38.8771	Down	11.6134	34.3364	Down	11.1915	34.1951	Down	dehydrogenase, putative, expressed
LOC_Os09g23540	37.2015	4.29011	Up	40.2197	4.44204	Up	35.8096	3.58254	Up	dehydrogenase, putative, expressed
LOC_Os04g54200	41.5242	8.58719	Up	40.2323	8.30549	Up	45.3469	7.0931	Up	diacylglycerol kinase, putative, expressed
LOC_Os08g28790	0.299657	24.3347	Down	0.373109	31.7598	Down	0.284572	32.1487	Down	dirigent, putative, expressed
LOC_Os03g52230	0	18.271	Down	0.590756	23.6452	Down	0	19.5572	Down	dynamin-2B, putative, expressed
LOC_Os12g16350	50.8871	121.738	Down	56.046	115.043	Down	47.2774	110.667	Down	enoyl-CoA hydratase/isomerase family protein, putative, expressed
LOC_Os01g21520	29.8084	0	Up	21.404	1.81368	Up	27.8042	2.2605	Up	esterase/lipase/thioesterase family protein, putative, expressed
LOC_Os01g01810	0	11.4749	Down	0	15.8655	Down	0	14.4274	Down	expressed protein
LOC_Os01g02960	5.13077	24.5025	Down	5.42392	22.112	Down	4.8495	22.5391	Down	expressed protein
LOC_Os01g05090	0.139732	15.8477	Down	0.694381	14.6287	Down	0.307602	15.3562	Down	expressed protein
LOC_Os01g05289	0.495238	19.7594	Down	0.684557	24.2533	Down	0.15716	20.5291	Down	expressed protein
LOC_Os01g05530	9.71821	43.3939	Down	9.49773	42.3903	Down	7.18407	44.4004	Down	expressed protein
LOC_Os01g05540	6.45971	35.582	Down	7.18823	38.1937	Down	7.06794	40.6532	Down	expressed protein
LOC_Os01g08870	0	36.4724	Down	0	35.9118	Down	0	35.6489	Down	expressed protein
LOC_Os01g15448	0.833995	33.2688	Down	3.73371	43.0792	Down	1.67362	43.9024	Down	expressed protein
LOC_Os01g20820	0	14.0542	Down	0.673664	22.3214	Down	0	12.3061	Down	expressed protein
LOC_Os01g22380	53.1722	117.921	Down	38.8957	144.858	Down	58.7822	164.573	Down	expressed protein
LOC_Os01g22450	0	15.442	Down	0	13.5153	Down	0	11.308	Down	expressed protein
LOC_Os01g25920	0.165277	37.7325	Down	0.983414	38.2355	Down	0.210664	39.7472	Down	expressed protein
LOC_Os01g29390	3.04412	21.1534	Down	4.05493	24.4736	Down	3.58533	20.8533	Down	expressed protein
LOC_Os01g33450	0.138207	12.2022	Down	1.18793	16.7701	Down	0	14.6522	Down	expressed protein
LOC_Os01g35789	0.0417722	38.993	Down	2.30454	40.9479	Down	0.056381	32.5329	Down	expressed protein
LOC_Os01g35830	0.100488	24.2559	Down	1.41315	23.1231	Down	0.104761	24.6382	Down	expressed protein
LOC_Os01g35910	0	60.6318	Down	0	43.3532	Down	0	80.6872	Down	expressed protein
LOC_Os01g37280	0	12.8835	Down	0.91746	12.0643	Down	0	11.7887	Down	expressed protein
LOC_Os01g40750	0.726089	26.7712	Down	2.42734	29.1754	Down	0.917224	32.1506	Down	expressed protein
LOC_Os01g51670	0	42.6862	Down	0.723574	43.1416	Down	0	30.475	Down	expressed protein
LOC_Os01g52594	0	107.784	Down	1.53191	98.2897	Down	0	70.7757	Down	expressed protein
LOC_Os01g52810	0	41.9534	Down	0.713092	42.3168	Down	0.0211223	37.266	Down	expressed protein
LOC_Os01g56850	0.0540765	11.9327	Down	0.105927	12.4067	Down	0.0290675	11.3813	Down	expressed protein
LOC_Os01g57250	0.0434656	354.298	Down	6.14522	357.124	Down	0.0412411	334.549	Down	expressed protein
LOC_Os01g58459	17.1787	70.6693	Down	18.1698	60.0666	Down	16.5126	56.7471	Down	expressed protein
LOC_Os01g60420	10.5801	37.5795	Down	6.91758	32.7314	Down	5.98438	25.7452	Down	expressed protein
LOC_Os01g65692	0	11.2347	Down	0.258213	18.4931	Down	0	16.1235	Down	expressed protein
LOC_Os01g68269	36.4849	99.0367	Down	22.7325	53.7705	Down	8.71064	31.8874	Down	expressed protein
LOC_Os01g71540	0.0765976	46.9391	Down	0.645663	39.3541	Down	0.314691	38.7559	Down	expressed protein
LOC_Os01g71590	0.076441	42.2007	Down	0.622431	35.6275	Down	0.356884	30.7413	Down	expressed protein
LOC_Os01g71599	0	38.5176	Down	0.750173	32.8561	Down	0.480383	38.1984	Down	expressed protein
LOC_Os01g71630	0.0277232	218.397	Down	2.72146	189.504	Down	1.17994	170.305	Down	expressed protein
LOC_Os01g73656	0	15.523	Down	0.279356	15.1044	Down	0.0711666	14.9028	Down	expressed protein
LOC_Os01g73670	0.673944	34.6253	Down	1.0231	33.9751	Down	0.540371	34.4034	Down	expressed protein
LOC_Os02g01870	0.117067	12.7204	Down	0.695441	13.2256	Down	0.0654538	14.4321	Down	expressed protein
LOC_Os02g06760	0	16.897	Down	0.282347	23.97	Down	0	25.3413	Down	expressed protein
LOC_Os02g12480	0.0947549	122.199	Down	2.23326	130.23	Down	1.4968	120.995	Down	expressed protein
LOC_Os02g14500	0.369431	40.5874	Down	0.798597	35.5671	Down	0.292035	38.4439	Down	expressed protein
LOC_Os02g20280	34.1084	80.1085	Down	36.4646	93.5062	Down	38.4747	96.3693	Down	expressed protein
LOC_Os02g20934	0.308799	26.5247	Down	0.518997	32.6069	Down	0.387524	28.0551	Down	expressed protein
LOC_Os02g22580	0	36.5079	Down	0	38.2072	Down	0	38.2237	Down	expressed protein
LOC_Os02g23826	0.448645	26.1695	Down	0.789615	27.6912	Down	0.301166	24.7495	Down	expressed protein
LOC_Os02g26790	0.108031	54.2256	Down	0.893692	65.3167	Down	0	55.4035	Down	expressed protein
LOC_Os02g27594	0.0876013	97.5506	Down	1.31391	88.4231	Down	0.967873	84.6517	Down	expressed protein
LOC_Os02g29774	0.641836	13.3389	Down	0.955894	26.9174	Down	0.547043	26.0757	Down	expressed protein
LOC_Os02g30470	12.7003	56.1213	Down	13.4986	63.1935	Down	12.8611	54.8738	Down	expressed protein
LOC_Os02g33790	45.4365	105.205	Down	21.7077	102.816	Down	16.9536	108.541	Down	expressed protein
LOC_Os02g50540	0.326936	101.205	Down	1.62329	124.6	Down	0.17798	111.162	Down	expressed protein
LOC_Os02g56360	0.672792	19.7336	Down	0.832321	17.58	Down	0.354636	15.7611	Down	expressed protein
LOC_Os02g57924	0	40.2861	Down	0.461334	40.0417	Down	0	40.4463	Down	expressed protein
LOC_Os03g01360	16.883	62.3067	Down	15.7364	53.4257	Down	14.2088	47.7084	Down	expressed protein
LOC_Os03g01420	0	29.439	Down	0.38568	28.9802	Down	0.0367988	31.4137	Down	expressed protein
LOC_Os03g01490	0.0693249	26.7952	Down	0.533973	27.8745	Down	0.0271287	30.0091	Down	expressed protein
LOC_Os03g01620	0	12.5314	Down	0.956075	18.7829	Down	0	17.0361	Down	expressed protein
LOC_Os03g10700	0.0422253	189.811	Down	2.41616	226.733	Down	0	219.145	Down	expressed protein
LOC_Os03g11840	0	15.2273	Down	0	14.1458	Down	0	15.4164	Down	expressed protein
LOC_Os03g21600	7.81748	27.4663	Down	7.08013	28.3399	Down	6.4545	27.7622	Down	expressed protein
LOC_Os03g22720	0.135108	143.783	Down	2.37066	167.342	Down	2.6838	171.518	Down	expressed protein
LOC_Os03g30840	0	13.5994	Down	0.167362	16.2134	Down	0	12.1695	Down	expressed protein
LOC_Os03g37730	0	24.3449	Down	0.392296	26.4577	Down	0	25.6142	Down	expressed protein
LOC_Os03g37864	0	83.0611	Down	1.66341	113.449	Down	0	104.531	Down	expressed protein
LOC_Os03g42235	0.736842	17.5383	Down	0.826042	20.0547	Down	0.281661	19.0092	Down	expressed protein
LOC_Os03g48904	0.0492044	17.9224	Down	0.193676	19.9024	Down	0.0186586	18.3421	Down	expressed protein
LOC_Os03g53210	0.122754	133.209	Down	1.95102	145.783	Down	0.0381033	137.118	Down	expressed protein
LOC_Os03g57145	0	62.8154	Down	0.816391	71.279	Down	0	71.2719	Down	expressed protein
LOC_Os03g57545	0	56.4001	Down	0.748308	56.9642	Down	0	54.6878	Down	expressed protein
LOC_Os03g63870	0.00975943	14.6429	Down	0.190602	14.1582	Down	0	11.9588	Down	expressed protein
LOC_Os04g08360	0.180807	12.0213	Down	0.362866	18.0275	Down	0.208411	14.6953	Down	expressed protein
LOC_Os04g09350	0.0194666	17.8609	Down	0.332374	17.0191	Down	0	16.1868	Down	expressed protein
LOC_Os04g10214	0	26.3446	Down	1.28424	33.9012	Down	0	28.4516	Down	expressed protein
LOC_Os04g11980	0	26.8554	Down	0.0964104	26.3544	Down	0	15.5203	Down	expressed protein
LOC_Os04g15550	0.00859224	17.4526	Down	0.171046	13.8372	Down	0.0211662	14.4654	Down	expressed protein
LOC_Os04g21850	0	37.8535	Down	1.23367	39.8259	Down	0	44.5613	Down	expressed protein
LOC_Os04g22270	0.476344	15.7052	Down	0.917965	17.5697	Down	0.500219	18.3735	Down	expressed protein
LOC_Os04g23140	0.129747	274.129	Down	15.0286	308.916	Down	0.171812	294.042	Down	expressed protein
LOC_Os04g24900	0	32.9449	Down	8.05987	65.4494	Down	0	66.8534	Down	expressed protein
LOC_Os04g29040	0	58.4225	Down	0	79.3961	Down	0	50.3788	Down	expressed protein
LOC_Os04g30410	0	17.3262	Down	0.818402	16.6966	Down	0	19.9441	Down	expressed protein
LOC_Os04g31010	3.4415	22.4677	Down	3.12229	21.2832	Down	3.29382	19.819	Down	expressed protein
LOC_Os04g36570	0.249126	23.4735	Down	0.8715	27.3641	Down	0.551486	27.2336	Down	expressed protein
LOC_Os04g48484	0	91.7575	Down	1.59372	113.237	Down	0	104.111	Down	expressed protein
LOC_Os04g51809	0.207807	49.5754	Down	0.817049	57.296	Down	0.253704	57.0014	Down	expressed protein
LOC_Os04g52660	0.0339256	21.377	Down	0.257992	22.7513	Down	0.0198263	22.0764	Down	expressed protein
LOC_Os04g52980	54.0998	184.868	Down	0	56.32	Down	0	59.0401	Down	expressed protein
LOC_Os04g55500	5.42926	25.4991	Down	6.34861	24.9918	Down	6.82191	25.2187	Down	expressed protein
LOC_Os04g57770	23.6343	76.3172	Down	18.6185	82.495	Down	19.4611	76.4301	Down	expressed protein
LOC_Os05g06630	0.278618	23.2165	Down	1.11548	24.2554	Down	0.547739	23.8669	Down	expressed protein
LOC_Os05g08860	8.75962	34.5562	Down	5.61746	39.0013	Down	6.72379	34.0704	Down	expressed protein
LOC_Os05g10414	0	15.5672	Down	0.438819	19.5771	Down	0.140787	16.2462	Down	expressed protein
LOC_Os05g13810	0.119807	19.9264	Down	0.353158	24.321	Down	0	15.6822	Down	expressed protein
LOC_Os05g25650	0	14.781	Down	0	13.1489	Down	0	20.1811	Down	expressed protein
LOC_Os05g33670	0	31.1641	Down	2.205	33.9938	Down	0.956777	23.5002	Down	expressed protein
LOC_Os05g35444	0.173457	57.3243	Down	0.765807	68.1584	Down	0.0643152	62.8177	Down	expressed protein
LOC_Os05g36340	0	19.7981	Down	0.310188	23.9701	Down	0	16.5902	Down	expressed protein
LOC_Os05g43174	0	18.9505	Down	0.490427	29.8331	Down	0	21.059	Down	expressed protein
LOC_Os05g46890	0	35.2555	Down	0.546337	36.1356	Down	0	37.7967	Down	expressed protein
LOC_Os05g46920	0.0165722	16.64	Down	0.212153	16.8156	Down	0	16.8286	Down	expressed protein
LOC_Os05g46950	0	66.4247	Down	0.965105	72.3834	Down	0	76.5983	Down	expressed protein
LOC_Os05g46954	0.0112882	21.1349	Down	0.241653	19.2294	Down	0.0073781	18.0826	Down	expressed protein
LOC_Os06g05430	1.48798	18.9655	Down	1.39799	22.2716	Down	1.18172	18.4998	Down	expressed protein
LOC_Os06g07923	2.80865	90.9051	Down	3.82364	77.208	Down	2.5681	90.9663	Down	expressed protein
LOC_Os06g09020	21.4707	56.0634	Down	21.7804	53.5719	Down	19.002	59.9166	Down	expressed protein
LOC_Os06g10355	0.0207045	22.3275	Down	0.290429	23.3402	Down	0.0203903	17.1955	Down	expressed protein
LOC_Os06g12170	0.432616	40.8455	Down	1.23384	37.6227	Down	0.3223	37.1193	Down	expressed protein
LOC_Os06g13190	0.16161	13.7885	Down	0.543663	23.5932	Down	0.774206	16.4378	Down	expressed protein
LOC_Os06g13230	0.0528338	71.0774	Down	1.09602	80.0539	Down	0.0494222	74.3625	Down	expressed protein
LOC_Os06g16919	0	21.3982	Down	0.268698	24.7113	Down	0	25.5429	Down	expressed protein
LOC_Os06g21750	0	21.9028	Down	0	22.2017	Down	0	18.154	Down	expressed protein
LOC_Os06g24040	0	12.8283	Down	0	19.1614	Down	0	20.7341	Down	expressed protein
LOC_Os06g30920	0	298.846	Down	0	229.187	Down	59.1492	366.729	Down	expressed protein
LOC_Os06g38210	0.0533937	354.367	Down	7.51674	359.715	Down	0.107471	283.216	Down	expressed protein
LOC_Os06g40415	30.0048	69.0478	Down	24.8032	67.0693	Down	20.7134	56.5862	Down	expressed protein
LOC_Os06g41120	0	84.4096	Down	0.788157	112.424	Down	0	86.0456	Down	expressed protein
LOC_Os06g41240	0	43.3833	Down	1.07592	55.2007	Down	0.0680129	55.0297	Down	expressed protein
LOC_Os06g42060	0	11.9153	Down	0.0872383	13.3116	Down	0	14.0015	Down	expressed protein
LOC_Os06g44780	0	15.3312	Down	0.292101	16.5008	Down	0	19.883	Down	expressed protein
LOC_Os06g49690	0	17.0637	Down	0.25025	20.6226	Down	0	21.3922	Down	expressed protein
LOC_Os06g50520	1.43335	21.362	Down	1.26927	21.0961	Down	1.2378	19.9298	Down	expressed protein
LOC_Os06g50715	5.58228	26.7098	Down	5.81668	25.408	Down	3.64415	22.2401	Down	expressed protein
LOC_Os07g01300	0	17.753	Down	0.216599	14.7507	Down	0.068236	12.2701	Down	expressed protein
LOC_Os07g12390	0	14.2704	Down	0	21.2942	Down	0	23.3734	Down	expressed protein
LOC_Os07g12700	0	94.6097	Down	1.44278	90.2554	Down	0	128.822	Down	expressed protein
LOC_Os07g13234	0.0110187	21.8525	Down	0.386678	22.3166	Down	0.0110482	18.4751	Down	expressed protein
LOC_Os07g18590	0	26.457	Down	0	64.3967	Down	0	63.8494	Down	expressed protein
LOC_Os07g20164	0	181.806	Down	1.86789	159.568	Down	0.0226228	182.272	Down	expressed protein
LOC_Os07g22494	0.0628124	79.5259	Down	1.12001	75.3409	Down	0	55.6849	Down	expressed protein
LOC_Os07g28644	57.7819	129.465	Down	66.5952	157.162	Down	61.0621	151.643	Down	expressed protein
LOC_Os07g31670	0	22.2896	Down	0	20.7969	Down	0	19.8893	Down	expressed protein
LOC_Os07g35979	0.231356	302.647	Down	0.0437186	334.962	Down	0.0468894	312.627	Down	expressed protein
LOC_Os07g40640	0	16.2979	Down	0.522208	24.5924	Down	0	18.8707	Down	expressed protein
LOC_Os07g45439	0	11.7382	Down	0.125893	13.876	Down	0	13.7018	Down	expressed protein
LOC_Os07g47970	0.0665419	35.5948	Down	0.497766	42.3844	Down	0.190624	35.6293	Down	expressed protein
LOC_Os08g01514	0.0959024	39.1544	Down	0.437374	46.0975	Down	0.0558229	45.2868	Down	expressed protein
LOC_Os08g02904	0.00792868	27.8934	Down	0.397996	22.6829	Down	0	18.9688	Down	expressed protein
LOC_Os08g03840	0.307307	23.512	Down	0.99439	19.8786	Down	0.350208	22.6634	Down	expressed protein
LOC_Os08g04090	10.1474	33.5597	Down	10.875	34.5637	Down	9.75686	36.5766	Down	expressed protein
LOC_Os08g05030	0	33.5258	Down	1.37387	35.0874	Down	0.357983	34.691	Down	expressed protein
LOC_Os08g06415	0	19.7713	Down	0.173314	24.6499	Down	0.60103	21.2659	Down	expressed protein
LOC_Os08g08360	2.63001	106.507	Down	5.68727	127.945	Down	3.0156	128.856	Down	expressed protein
LOC_Os08g08570	3.56846	84.8756	Down	4.06822	96.7998	Down	2.12657	103.045	Down	expressed protein
LOC_Os08g08586	0.191137	19.3872	Down	0.904468	22.8403	Down	0.491333	19.6544	Down	expressed protein
LOC_Os08g08650	7.52619	124.876	Down	10.7237	149.873	Down	8.80506	153.113	Down	expressed protein
LOC_Os08g13280	0	28.9323	Down	0.456072	36.2934	Down	0	32.264	Down	expressed protein
LOC_Os08g16350	0.0427248	19.5827	Down	0.426922	22.7937	Down	0.0922928	21.3994	Down	expressed protein
LOC_Os08g19374	0.22455	19.2051	Down	0.629926	16.9404	Down	0.0974995	20.0387	Down	expressed protein
LOC_Os08g20680	0	14.4806	Down	0.136981	16.6021	Down	0	14.8166	Down	expressed protein
LOC_Os08g24182	0.0560728	37.0808	Down	0.950326	42.6681	Down	0	42.0899	Down	expressed protein
LOC_Os08g24200	0	25.9148	Down	0	56.6609	Down	0	60.7669	Down	expressed protein
LOC_Os08g26700	0.432594	14.6804	Down	0.675128	15.2038	Down	0.211483	15.3716	Down	expressed protein
LOC_Os08g27540	0	24.1332	Down	0.275286	26.8354	Down	0	27.2816	Down	expressed protein
LOC_Os08g28784	0	35.2562	Down	0.371994	39.5153	Down	0	33.4063	Down	expressed protein
LOC_Os08g30510	25.4818	78.8963	Down	62.9406	180.626	Down	56.8051	226.399	Down	expressed protein
LOC_Os08g30719	0.0643285	19.597	Down	0.190165	24.2107	Down	0	26.1773	Down	expressed protein
LOC_Os08g31440	0	15.5504	Down	0.299602	17.9424	Down	0	15.546	Down	expressed protein
LOC_Os08g32690	23.4831	81.1564	Down	25.1788	90.4253	Down	25.5607	91.8966	Down	expressed protein
LOC_Os08g40919	0.786016	22.3736	Down	1.09798	22.6724	Down	0.953655	18.57	Down	expressed protein
LOC_Os08g42320	0.0474242	12.865	Down	0.258382	13.0617	Down	0.0300787	13.9567	Down	expressed protein
LOC_Os08g44780	0.334127	49.8459	Down	1.00117	56.0608	Down	0.329435	54.3942	Down	expressed protein
LOC_Os09g02000	0	22.6081	Down	0	13.5035	Down	0	23.6413	Down	expressed protein
LOC_Os09g02420	0.37953	34.3276	Down	0	32.9727	Down	1.0065	28.1532	Down	expressed protein
LOC_Os09g02814	0	25.4831	Down	0.574064	26.6129	Down	0	26.0869	Down	expressed protein
LOC_Os09g06719	0	18.9397	Down	0.281467	19.396	Down	0.062237	22.7832	Down	expressed protein
LOC_Os09g15044	0	123.114	Down	2.50756	145.481	Down	0	124.689	Down	expressed protein
LOC_Os09g17049	0	48.1667	Down	0.782342	43.1799	Down	0.0211839	41.5607	Down	expressed protein
LOC_Os09g20579	0	88.1665	Down	0.716481	93.511	Down	0	85.468	Down	expressed protein
LOC_Os09g23894	0.235107	27.4903	Down	0.454135	40.7298	Down	0.224665	30.4175	Down	expressed protein
LOC_Os09g25880	0.0432142	18.6984	Down	0.429896	20.6107	Down	0.0665393	19.154	Down	expressed protein
LOC_Os09g26554	0	40.0302	Down	0.970784	43.9155	Down	0	46.2335	Down	expressed protein
LOC_Os09g27744	0	40.935	Down	0.359392	47.9481	Down	0	37.9072	Down	expressed protein
LOC_Os09g29270	0	170.809	Down	2.38337	226.538	Down	0.0865571	203.657	Down	expressed protein
LOC_Os09g32150	6.42133	44.428	Down	10.007	48.597	Down	9.84106	49.6223	Down	expressed protein
LOC_Os09g32169	0	88.2792	Down	1.64524	116.155	Down	0	94.9791	Down	expressed protein
LOC_Os10g02270	0	32.8309	Down	0.849078	36.8613	Down	0	33.7429	Down	expressed protein
LOC_Os10g03550	22.6712	76.0325	Down	19.7616	49.0886	Down	14.9486	47.4624	Down	expressed protein
LOC_Os10g04130	0.00932175	23.7987	Down	0.280799	19.5938	Down	0	18.4263	Down	expressed protein
LOC_Os10g08011	0.0488578	16.9681	Down	0.425992	20.6929	Down	0.24095	20.201	Down	expressed protein
LOC_Os10g09684	0	16.3374	Down	0.217757	20.9172	Down	0	19.8845	Down	expressed protein
LOC_Os10g10580	0	26.2015	Down	0	30.8381	Down	0	47.8559	Down	expressed protein
LOC_Os10g11022	0	34.3858	Down	0.984314	39.1902	Down	0	40.3017	Down	expressed protein
LOC_Os10g13694	0.00540417	18.2434	Down	0.206144	16.5159	Down	0	15.1732	Down	expressed protein
LOC_Os10g27000	0	22.0461	Down	0	20.5984	Down	0	14.4802	Down	expressed protein
LOC_Os10g27310	0.0750938	96.5868	Down	1.49539	109.838	Down	0	99.6218	Down	expressed protein
LOC_Os10g28254	0.0766988	133.325	Down	2.91966	133	Down	0	100.221	Down	expressed protein
LOC_Os10g34795	0	30.5589	Down	0.301202	38.938	Down	0.0966596	34.2958	Down	expressed protein
LOC_Os10g35100	0.0295791	221.52	Down	3.65029	268.978	Down	0	253.845	Down	expressed protein
LOC_Os10g39470	0.0722704	36.2832	Down	0.527464	37.9384	Down	0.0453094	35.3777	Down	expressed protein
LOC_Os11g04894	7.98998	29.2095	Down	7.93055	35.9672	Down	5.57065	33.0678	Down	expressed protein
LOC_Os11g09710	0	53.9143	Down	1.39384	59.7215	Down	0.019442	55.3024	Down	expressed protein
LOC_Os11g09850	0	22.0589	Down	0.400119	21.6738	Down	0	20.135	Down	expressed protein
LOC_Os11g09979	0.0547608	60.9382	Down	0.0374065	51.0299	Down	0	52.8332	Down	expressed protein
LOC_Os11g14120	0	16.1267	Down	0.143975	18.6629	Down	0.050466	15.5903	Down	expressed protein
LOC_Os11g14544	1.3226	51.5338	Down	2.42218	55.4255	Down	1.16023	51.1623	Down	expressed protein
LOC_Os11g15000	0	49.5646	Down	0.719921	48.2413	Down	0	48.2937	Down	expressed protein
LOC_Os11g15230	0.143775	14.3397	Down	0.35144	19.2861	Down	0.218111	17.4858	Down	expressed protein
LOC_Os11g17290	0.00867527	51.6139	Down	0.707486	43.1573	Down	0	38.082	Down	expressed protein
LOC_Os11g17350	0	21.4427	Down	0	20.5656	Down	0	23.1689	Down	expressed protein
LOC_Os11g20330	0.133142	18.1847	Down	0.132294	25.6903	Down	0.0943567	28.0338	Down	expressed protein
LOC_Os11g25090	0	11.0121	Down	0	14.9559	Down	0	13.264	Down	expressed protein
LOC_Os11g26594	2.4652	26.2432	Down	2.35579	24.0151	Down	2.25774	23.7007	Down	expressed protein
LOC_Os11g28130	0.535469	70.24	Down	0.429681	88.7093	Down	0.0865637	88.7958	Down	expressed protein
LOC_Os11g28600	0	35.7053	Down	0.0539163	51.6841	Down	0	51.5712	Down	expressed protein
LOC_Os11g29500	0	31.5546	Down	0.549566	41.1343	Down	0	33.8132	Down	expressed protein
LOC_Os11g34790	0	85.2673	Down	1.28855	95.1987	Down	0.014893	95.4498	Down	expressed protein
LOC_Os11g34810	0.0832758	43.6334	Down	0.422477	40.6878	Down	0	42.3573	Down	expressed protein
LOC_Os11g34824	0.0171836	52.9118	Down	2.06061	57.6327	Down	0	44.0627	Down	expressed protein
LOC_Os11g37490	0	34.544	Down	0.205908	29.5345	Down	0	31.7972	Down	expressed protein
LOC_Os11g43895	0.0740853	18.7124	Down	0.423365	16.8954	Down	0	13.6535	Down	expressed protein
LOC_Os11g45890	0.1518	46.0491	Down	0.189428	53.7235	Down	0	63.4286	Down	expressed protein
LOC_Os11g46300	0	13.0974	Down	0.0630396	15.0949	Down	0	16.2134	Down	expressed protein
LOC_Os11g47370	0	19.4314	Down	0.467344	15.9987	Down	0.0266413	18.4186	Down	expressed protein
LOC_Os11g47574	0.0449547	34.8605	Down	0.0900336	43.6066	Down	0	51.9622	Down	expressed protein
LOC_Os12g03800	0	28.8484	Down	0.638157	45.908	Down	0.0692534	35.1031	Down	expressed protein
LOC_Os12g04790	0	38.8433	Down	0.411534	40.0755	Down	0	38.5133	Down	expressed protein
LOC_Os12g06930	0.887569	23.6285	Down	0.436279	33.4291	Down	0	34.4522	Down	expressed protein
LOC_Os12g10950	0	152.399	Down	0	127.835	Down	0	111.193	Down	expressed protein
LOC_Os12g13674	0.123589	252.311	Down	3.26548	245.593	Down	0.123529	244.74	Down	expressed protein
LOC_Os12g14840	0.665324	14.8055	Down	0.786293	17.1403	Down	0.564143	15.1629	Down	expressed protein
LOC_Os12g15430	0	15.0654	Down	0	12.6556	Down	0	14.8136	Down	expressed protein
LOC_Os12g15505	0	11.4352	Down	0.225909	21.5142	Down	0	11.5755	Down	expressed protein
LOC_Os12g16280	0.0197282	36.8779	Down	0.424062	28.4627	Down	0.00505455	25.5009	Down	expressed protein
LOC_Os12g18729	10.2038	44.8657	Down	13.9315	37.9738	Down	10.0034	38.8418	Down	expressed protein
LOC_Os12g20390	0	49.1323	Down	1.51282	49.1001	Down	0.038758	42.5293	Down	expressed protein
LOC_Os12g22145	0.442758	30.7085	Down	1.38898	45.1926	Down	1.05564	32.5178	Down	expressed protein
LOC_Os12g23780	0.0446591	40.3997	Down	0.352086	46.1341	Down	0	40.5699	Down	expressed protein
LOC_Os12g26220	0	11.1782	Down	0.127782	14.649	Down	0	14.855	Down	expressed protein
LOC_Os12g27470	6.65271	42.3622	Down	7.37792	31.3853	Down	2.01896	24.2907	Down	expressed protein
LOC_Os12g28015	0	13.1851	Down	0.493282	16.782	Down	0	13.8472	Down	expressed protein
LOC_Os12g35395	0.0405778	40.8742	Down	0.857747	46.8568	Down	0	41.9854	Down	expressed protein
LOC_Os12g35590	0.108663	67.678	Down	0.897474	84.6696	Down	0.0416661	71.056	Down	expressed protein
LOC_Os12g36060	0.0980447	18.0026	Down	0.86081	30.9335	Down	0.106751	24.796	Down	expressed protein
LOC_Os01g14750	34.3471	2.53996	Up	42.1759	0	Up	42.2155	1.12449	Up	expressed protein
LOC_Os01g36820	16.6028	0.56829	Up	15.8387	0	Up	17.0865	0.129137	Up	expressed protein
LOC_Os01g38560	25.8246	1.31472	Up	22.0373	0.464953	Up	17.3621	0.874242	Up	expressed protein
LOC_Os01g39060	79.5566	12.526	Up	78.7677	9.58694	Up	71.5191	9.76282	Up	expressed protein
LOC_Os01g48120	251.063	3.30302	Up	210.009	0.0543448	Up	218.646	2.30724	Up	expressed protein
LOC_Os01g54980	13.3844	0.341362	Up	14.1093	0	Up	13.9927	0.0381663	Up	expressed protein
LOC_Os02g28030	53.3364	0.281715	Up	49.6208	0	Up	49.4633	1.06882	Up	expressed protein
LOC_Os02g28140	55.4067	0	Up	40.4259	0	Up	16.4037	0	Up	expressed protein
LOC_Os02g30550	36.1462	0	Up	48.1102	0	Up	46.2795	0	Up	expressed protein
LOC_Os02g30600	2500.44	477.43	Up	2160.12	298.806	Up	1853.78	201.316	Up	expressed protein
LOC_Os02g53835	28.5866	0.582165	Up	32.3752	0	Up	30.7178	0.400926	Up	expressed protein
LOC_Os03g11080	42.4536	2.34188	Up	41.1253	2.22511	Up	46.6384	2.01297	Up	expressed protein
LOC_Os03g12280	194.639	5.43503	Up	195.748	0	Up	192.927	2.73503	Up	expressed protein
LOC_Os03g13530	26.4192	0	Up	30.361	0	Up	26.9261	0	Up	expressed protein
LOC_Os03g14310	54.841	1.12215	Up	49.9348	0.0397288	Up	48.858	0.272533	Up	expressed protein
LOC_Os03g17670	62.9289	4.31842	Up	82.2761	23.3705	Up	205.796	12.4792	Up	expressed protein
LOC_Os03g37090	93.1958	15.6455	Up	79.7293	19.6156	Up	72.2516	15.3593	Up	expressed protein
LOC_Os03g53180	14.0746	0.855477	Up	15.7758	0	Up	15.8162	0	Up	expressed protein
LOC_Os04g02670	22683.1	6313.1	Up	20277.5	5824.15	Up	22910.6	6521.01	Up	expressed protein
LOC_Os04g11060	489.881	119.225	Up	151.031	11.0909	Up	126.578	0	Up	expressed protein
LOC_Os04g12850	27.8568	1.86409	Up	21.1848	2.85433	Up	27.2744	2.1288	Up	expressed protein
LOC_Os04g12920	214.1	30.1413	Up	241.053	71.674	Up	268.725	19.4371	Up	expressed protein
LOC_Os04g34220	25.6087	0.998057	Up	26.9262	0.813576	Up	34.5703	1.06797	Up	expressed protein
LOC_Os04g37890	120.812	1.75216	Up	122.444	0.179473	Up	127.518	1.46767	Up	expressed protein
LOC_Os04g42050	39.3672	0	Up	36.0441	0	Up	63.7228	0	Up	expressed protein
LOC_Os04g48730	183.742	42.7543	Up	179.229	38.2391	Up	190.078	42.0132	Up	expressed protein
LOC_Os04g51480	18.4095	0.542077	Up	15.6528	0	Up	18.6732	0.0908025	Up	expressed protein
LOC_Os04g56610	583.452	140.583	Up	599.487	204.527	Up	612.297	190.672	Up	expressed protein
LOC_Os05g01330	36.0018	1.62351	Up	28.3333	1.06409	Up	28.6632	0.960659	Up	expressed protein
LOC_Os05g03320	28.288	1.82375	Up	29.2101	1.52496	Up	30.5843	1.77174	Up	expressed protein
LOC_Os05g03960	199.396	27.4236	Up	145.392	27.0211	Up	114.45	17.1532	Up	expressed protein
LOC_Os05g33560	114.681	1.90491	Up	113.479	0.120257	Up	110.901	1.32989	Up	expressed protein
LOC_Os05g46845	210.038	32.8977	Up	199.313	37.0666	Up	181.858	28.7718	Up	expressed protein
LOC_Os06g16240	70.4091	26.7756	Up	70.363	29.7728	Up	71.8789	29.8998	Up	expressed protein
LOC_Os06g24890	158.993	23.7457	Up	158.383	13.5936	Up	139.906	16.8538	Up	expressed protein
LOC_Os06g32590	67.5171	11.3068	Up	62.3727	2.28035	Up	61.8122	11.881	Up	expressed protein
LOC_Os06g34780	22.569	3.11561	Up	27.1485	2.90693	Up	31.3795	3.52049	Up	expressed protein
LOC_Os06g37490	51.697	3.33727	Up	18.1166	0	Up	36.6905	0	Up	expressed protein
LOC_Os06g50090	261.782	43.6528	Up	217.065	27.6689	Up	332.796	35.6951	Up	expressed protein
LOC_Os07g05700	97.619	17.5293	Up	105.704	18.5561	Up	114.999	17.3387	Up	expressed protein
LOC_Os07g42895	78.2641	5.35206	Up	83.8167	6.1795	Up	103.484	8.96089	Up	expressed protein
LOC_Os08g28000	61.1572	0	Up	87.2113	0	Up	49.1619	2.38251	Up	expressed protein
LOC_Os08g35305	222.478	2.96435	Up	216.276	0	Up	239.084	2.88583	Up	expressed protein
LOC_Os09g17660	143.516	25.1622	Up	115.221	26.6926	Up	90.6283	24.6023	Up	expressed protein
LOC_Os09g24190	36.5291	6.78813	Up	42.396	9.77093	Up	34.3567	8.56785	Up	expressed protein
LOC_Os10g15310	97.8512	32.4447	Up	97.5697	26.1338	Up	81.2675	21.9572	Up	expressed protein
LOC_Os10g33886	73.248	25.5655	Up	49.7216	12.6927	Up	59.5846	20.5975	Up	expressed protein
LOC_Os11g10160	15.8316	0.455523	Up	15.6283	0.215726	Up	15.3333	0.287405	Up	expressed protein
LOC_Os11g10590	19.3947	2.03349	Up	161.535	7.30225	Up	189.485	7.39918	Up	expressed protein
LOC_Os11g19149	74.7895	24.4083	Up	87.1537	33.3457	Up	86.9249	35.1011	Up	expressed protein
LOC_Os11g19764	45.6708	14.1108	Up	44.9159	12.4683	Up	41.7365	10.5308	Up	expressed protein
LOC_Os12g02660	177.941	69.0509	Up	168.505	59.4574	Up	135.346	60.7422	Up	expressed protein
LOC_Os12g32390	39.9181	4.19295	Up	31.4622	2.78003	Up	27.3121	2.64417	Up	expressed protein
LOC_Os12g39970	109.38	15.0497	Up	105.968	13.3615	Up	109.546	13.193	Up	expressed protein
LOC_Os07g34570	863.66	1800.04	Down	416.829	1147.25	Down	28.0976	782.782	Down	FAD dependent oxidoreductase domain containing protein, expressed
LOC_Os12g43363	39.4897	84.5116	Down	38.6542	81.7828	Down	32.3015	82.2475	Down	fatty acid hydroxylase, putative, expressed
LOC_Os04g55290	24.4704	71.8107	Down	24.3771	72.2437	Down	20.9758	75.283	Down	G10 protein, putative, expressed
LOC_Os06g15620	225.243	110.203	Up	224.893	108.488	Up	260.847	113.134	Up	GASR7 - Gibberellin-regulated GASA/GAST/Snakin family protein precursor, expressed
LOC_Os07g44780	9.17242	34.1603	Down	17.0302	61.1769	Down	22.2144	50.5608	Down	GDSL-like lipase/acylhydrolase, putative, expressed
LOC_Os09g39430	11.2338	45.3088	Down	16.8368	54.9409	Down	18.2957	61.3649	Down	GDSL-like lipase/acylhydrolase, putative, expressed
LOC_Os12g16524	0.053703	22.4373	Down	0.95113	22.0959	Down	0.0517212	20.8423	Down	glutaredoxin-C8 precursor, putative, expressed
LOC_Os10g38630	0	137.956	Down	9.81857	171.69	Down	0.0392306	143.533	Down	glutathione S-transferase, putative, expressed
LOC_Os03g07270	0	41.6278	Down	0.487651	43.1839	Down	0.0431444	35.2189	Down	glycine-rich cell wall protein, putative, expressed
LOC_Os05g10330	0.830856	30.6682	Down	2.51638	41.908	Down	1.21906	46.919	Down	HAD sUperfamily phosphatase, putative, expressed
LOC_Os03g16670	77.7016	161.667	Down	77.3011	202.92	Down	73.3522	168.727	Down	haloacid dehalogenase-like hydrolase family protein, putative, expressed
LOC_Os05g34240	0	14.6768	Down	0.165263	11.6214	Down	0	11.1243	Down	hAT dimerisation domain containing protein, expressed
LOC_Os08g07550	0.108343	12.4542	Down	0.299786	13.158	Down	0.124234	14.2856	Down	hAT dimerisation domain-containing protein, putative, expressed
LOC_Os09g30418	115.586	432.898	Down	150.663	421.847	Down	222.357	603.683	Down	heat shock protein, putative, expressed
LOC_Os04g17100	19.7377	63.9651	Down	19.5816	81.9422	Down	22.0263	51.1812	Down	heavy metal-associated domain containing protein, expressed
LOC_Os06g06510	36.8012	116.681	Down	44.5889	136.983	Down	36.4764	178.883	Down	histone H3, putative, expressed
LOC_Os01g08860	0.409915	35.3337	Down	0.591164	38.5261	Down	0.613048	50.7465	Down	hsp20/alpha crystallin family protein, putative, expressed
LOC_Os12g02589	0.850121	20.2362	Down	0.878129	20.1735	Down	0.392434	17.6211	Down	hydrolase, alpha/beta fold family protein, putative, expressed
LOC_Os08g09860	0	19.9361	Down	0.423137	17.8453	Down	0	15.0828	Down	hydroxyacid oxidase 1, putative, expressed
LOC_Os07g33290	0	101.419	Down	0	109.28	Down	0	225.512	Down	hypothetical protein
LOC_Os10g36966	0	17.4256	Down	0	21.7494	Down	0	22.0192	Down	hypothetical protein
LOC_Os10g04270	0	56.0336	Down	0.530336	50.2133	Down	0	45.067	Down	jacalin-like lectin domain containing protein, expressed
LOC_Os04g17700	15.39	46.8375	Down	18.6604	57.1239	Down	21.1753	61.308	Down	kinesin heavy chain isolog, putative, expressed
LOC_Os04g24410	12.2429	39.2044	Down	15.4759	46.3872	Down	16.8691	51.0959	Down	kinesin heavy chain isolog, putative, expressed
LOC_Os01g01570	8.16167	32.0727	Down	8.24807	30.7595	Down	6.24408	28.5295	Down	kinesin heavy chain, putative, expressed
LOC_Os05g13420	0.113996	18.3945	Down	0.342511	19.3558	Down	0.21375	21.3233	Down	large tegument protein, putative, expressed
LOC_Os10g29274	0.317109	35.9234	Down	0.791555	33.9353	Down	0.216926	34.8917	Down	Leucine rich repeat N-terminal domain containing protein, putative, expressed
LOC_Os03g32470	1.411	34.6397	Down	1.58658	32.6387	Down	0.527435	29.878	Down	leucoanthocyanidin dioxygenase, putative, expressed
LOC_Os12g02310	7.36172	32.3113	Down	10.4075	38.144	Down	8.61591	67.3377	Down	LTPL11 - Protease inhibitor/seed storage/LTP family protein precursor, expressed
LOC_Os02g44310	232.351	515.637	Down	214.05	677.949	Down	156.363	668.867	Down	LTPL112 - Protease inhibitor/seed storage/LTP family protein precursor, expressed
LOC_Os02g44320	75.8386	199.401	Down	94.1097	228.535	Down	146.172	302.296	Down	LTPL113 - Protease inhibitor/seed storage/LTP family protein precursor, expressed
LOC_Os10g40520	0.424471	56.1555	Down	1.33119	84.3738	Down	0.271789	102.561	Down	LTPL145 - Protease inhibitor/seed storage/LTP family protein precursor, expressed
LOC_Os10g36160	1.52541	36.944	Down	3.34112	53.1684	Down	5.45635	65.4523	Down	LTPL159 - Protease inhibitor/seed storage/LTP family protein precursor, expressed
LOC_Os10g36170	21.799	49.7766	Down	22.9194	67.0312	Down	35.9386	107.001	Down	LTPL160 - Protease inhibitor/seed storage/LTP family protein precursor, expressed
LOC_Os11g02400	2.97244	23.1623	Down	8.91996	27.7448	Down	9.24409	45.4567	Down	LTPL8 - Protease inhibitor/seed storage/LTP family protein precursor, expressed
LOC_Os08g13930	4.41418	29.2041	Down	5.78647	27.4094	Down	5.58909	24.5886	Down	mannose-1-phosphate guanyltransferase, putative, expressed
LOC_Os11g03484	54.1551	5.38783	Up	52.0818	3.82678	Up	47.9143	4.59797	Up	MATE efflux family protein, putative, expressed
LOC_Os04g06340	0	24.0248	Down	0	35.6817	Down	0	34.8995	Down	MEGL11 - Maternally expressed gene MEG family protein precursor, expressed
LOC_Os03g32170	16.6532	44.3248	Down	19.6147	50.8549	Down	21.2434	49.5016	Down	NAD dependent epimerase/dehydratase family protein, putative, expressed
LOC_Os04g41960	10.9306	43.5578	Down	6.8521	46.0052	Down	11.6395	36.6774	Down	NADP-dependent oxidoreductase, putative, expressed
LOC_Os06g17870	224.163	68.1797	Up	194.605	64.2388	Up	152.253	50.3573	Up	nitrate-induced NOI protein, putative, expressed
LOC_Os02g47500	2.15476	18.2621	Down	2.56147	17.2753	Down	2.10295	16.5195	Down	nodulin, putative, expressed
LOC_Os03g26080	0.0126648	16.3158	Down	0.539813	16.5609	Down	0.261803	16.3369	Down	nucleoside-triphosphatase, putative, expressed
LOC_Os03g13325	41.9337	0.482621	Up	31.8587	0	Up	27.4675	0.203645	Up	ompA/MotB, putative, expressed
LOC_Os09g31430	5.76776	100.773	Down	17.875	136.062	Down	29.676	117.639	Down	Os9bglu30 - beta-glucosidase, similar to Os4bglu12 exoglucanase, expressed
LOC_Os12g07830	0.144013	17.9957	Down	0.418884	17.6561	Down	0.223474	16.5136	Down	OsAPx5 - Stromal Ascorbate Peroxidase encoding gene 5,8, expressed
LOC_Os01g72530	14.6179	40.7264	Down	8.43113	52.9804	Down	13.4758	36.4803	Down	OsCML31 - Calmodulin-related calcium sensor protein, expressed
LOC_Os07g06500	2.40873	42.21	Down	3.11511	40.6001	Down	2.94503	38.0541	Down	OsFBL34 - F-box domain and LRR containing protein, expressed
LOC_Os02g21260	0.0904586	16.4905	Down	0.306072	15.4806	Down	0.219148	12.0677	Down	OsFBL8 - F-box domain and LRR containing protein, expressed
LOC_Os11g09590	1.76026	26.3806	Down	2.26093	23.1454	Down	1.83664	14.4536	Down	OsFBX404 - F-box domain containing protein, expressed
LOC_Os02g57860	20.3156	0.468685	Up	19.8618	0	Up	18.8832	0.262187	Up	OsFBX71 - F-box domain containing protein, expressed
LOC_Os03g61280	5.714	30.6869	Down	5.40656	30.3072	Down	6.06434	28.6035	Down	OsMan05 - Endo-Beta-Mannanase, expressed
LOC_Os12g38150	81.5627	245.769	Down	89.8348	356.09	Down	135.448	410.534	Down	osmotin, putative, expressed
LOC_Os01g06490	9.26265	37.2059	Down	12.6306	35.0492	Down	10.7296	34.5311	Down	OsSCP1 - Putative Serine Carboxypeptidase homologue, expressed
LOC_Os02g46260	99.0822	26.7585	Up	124.071	26.6238	Up	120.763	23.4997	Up	OsSCP9 - Putative Serine Carboxypeptidase homologue, expressed
LOC_Os05g50090	19.5889	1.19465	Up	23.7282	0.88197	Up	22.982	1.02982	Up	oxidoreductase, 2OG-FeII oxygenase domain containing protein, putative, expressed
LOC_Os01g62860	11.502	34.5819	Down	12.1871	38.1193	Down	12.5393	38.2977	Down	oxidoreductase, aldo/keto reductase family protein, putative, expressed
LOC_Os08g43310	0	27.9143	Down	1.19222	26.053	Down	0	25.5079	Down	PE-PGRS FAMILY PROTEIN, putative, expressed
LOC_Os01g40820	0.0308785	18.8687	Down	0.666314	15.7556	Down	0	16.3933	Down	peptidase family M41 containing protein, expressed
LOC_Os11g40140	54.5708	135.205	Down	60.4709	141.604	Down	51.2121	156.18	Down	peptidase, T1 family, putative, expressed
LOC_Os08g25050	0.0123626	51.9322	Down	0.651272	48.2786	Down	0	45.2839	Down	PIF-like orf1, putative, expressed
LOC_Os07g38290	45.7215	11.2427	Up	53.8446	12.452	Up	69.3799	10.3749	Up	plastocyanin-like domain containing protein, putative, expressed
LOC_Os03g14130	0.690686	11.0574	Down	0.746578	19.3361	Down	1.07549	16.798	Down	POEI1 - Pollen Ole e I allergen and extensin family protein precursor, expressed
LOC_Os01g61170	71.4639	11.1823	Up	68.5357	14.9352	Up	69.5426	12.5536	Up	prenylated rab acceptor, putative, expressed
LOC_Os09g22410	39.6275	0.932145	Up	38.3404	0.0448918	Up	35.9526	0.537299	Up	pyruvate kinase-like, putative, expressed
LOC_Os04g31484	8.30312	94.8141	Down	14.1411	111.951	Down	4.41685	105.331	Down	RALFL20 - Rapid ALkalinization Factor RALF family protein precursor, expressed
LOC_Os04g31520	5.93242	25.3902	Down	8.73486	30.7659	Down	4.23778	24.9239	Down	RALFL21 - Rapid ALkalinization Factor RALF family protein precursor, expressed
LOC_Os12g38370	0	24.6611	Down	0.374962	26.6302	Down	0	22.1299	Down	RALFL41 - Rapid ALkalinization Factor RALF family protein precursor, expressed
LOC_Os09g25950	5.16181	25.8227	Down	5.83539	28.4217	Down	4.99228	29.4063	Down	regulator protein, putative, expressed
LOC_Os01g35930	0	25.7188	Down	1.44309	23.6058	Down	0	20.798	Down	retrotransposon protein, putative, unclassified, expressed
LOC_Os01g55390	0	16.3821	Down	0.157916	15.1612	Down	0	13.0011	Down	retrotransposon protein, putative, unclassified, expressed
LOC_Os02g45040	2.67326	39.6473	Down	2.51598	45.4349	Down	1.7459	44.647	Down	retrotransposon protein, putative, unclassified, expressed
LOC_Os03g41200	0	63.8334	Down	1.10705	63.0175	Down	0	57.567	Down	retrotransposon protein, putative, unclassified, expressed
LOC_Os04g11524	1.13353	56.6171	Down	3.76575	64.5458	Down	2.10103	60.4444	Down	retrotransposon protein, putative, unclassified, expressed
LOC_Os04g42100	7.36396	29.2691	Down	10.3478	33.2449	Down	13.7895	35.331	Down	retrotransposon protein, putative, unclassified, expressed
LOC_Os06g15570	0.0223933	29.7127	Down	0.494846	29.5866	Down	0	28.7653	Down	retrotransposon protein, putative, unclassified, expressed
LOC_Os07g39390	0.167546	115.381	Down	1.86837	139.981	Down	0.13804	134.755	Down	retrotransposon protein, putative, unclassified, expressed
LOC_Os10g29650	0.61135	15.222	Down	0.588537	11.0067	Down	0.437475	13.0818	Down	retrotransposon protein, putative, unclassified, expressed
LOC_Os10g31320	24.6544	117.326	Down	27.6231	146.406	Down	9.60056	81.976	Down	retrotransposon protein, putative, unclassified, expressed
LOC_Os01g32864	24.3282	1.2034	Up	27.3409	1.32459	Up	33.0802	1.16374	Up	retrotransposon protein, putative, unclassified, expressed
LOC_Os11g22150	19.4632	1.60852	Up	25.7297	0.713223	Up	31.8311	1.70379	Up	retrotransposon protein, putative, unclassified, expressed
LOC_Os11g45290	119.852	37.3793	Up	126.44	40.0842	Up	134.843	30.8152	Up	retrotransposon protein, putative, unclassified, expressed
LOC_Os11g45295	106.598	1.52795	Up	116.883	0.0990415	Up	117.776	1.75622	Up	retrotransposon protein, putative, unclassified, expressed
LOC_Os01g15290	17.3449	70.8074	Down	26.4908	89.4255	Down	19.7048	99.3556	Down	ribosomal L18p/L5e family protein, putative, expressed
LOC_Os08g06560	20.1655	0	Up	17.5427	0	Up	24.7227	3.31524	Up	ribosomal protein L13, putative, expressed
LOC_Os01g70010	68.7482	11.7658	Up	66.2788	10.2316	Up	70.0976	11.7585	Up	ribosomal protein L7Ae, putative, expressed
LOC_Os07g07719	83.4665	16.5562	Up	89.3515	18.9664	Up	103.14	22.0128	Up	ribosomal protein S13p/S18e, putative, expressed
LOC_Os07g07770	428.313	26.0409	Up	369.377	36.524	Up	500.17	31.771	Up	ribosomal protein S13p/S18e, putative, expressed
LOC_Os04g52361	66.4714	472.411	Down	79.1501	568.956	Down	86.7238	624.073	Down	ribosomal protein S17, putative, expressed
LOC_Os02g35347	4.23701	52.8064	Down	5.11659	81.6325	Down	11.8383	58.1324	Down	RING-H2 finger protein ATL3F, putative
LOC_Os02g35365	3.78149	61.5166	Down	6.53329	83.6944	Down	14.7912	59.8095	Down	RING-H2 finger protein ATL3F, putative
LOC_Os02g35329	8.14316	102.304	Down	10.4073	149.331	Down	27.1139	109.557	Down	RING-H2 finger protein ATL3F, putative, expressed
LOC_Os05g13630	75.621	26.6213	Up	62.499	28.2729	Up	76.0984	29.1574	Up	RNA recognition motif containing protein, putative, expressed
LOC_Os04g32340	52.8594	12.6894	Up	50.0956	10.222	Up	50.4797	11.3977	Up	RNA-binding motif protein, putative, expressed
LOC_Os01g18860	34.5062	1.77847	Up	33.0547	0.409312	Up	26.3464	0.807732	Up	S-adenosylmethionine synthetase, putative, expressed
LOC_Os07g46920	8.95862	27.0165	Down	19.7441	52.9805	Down	19.8563	59.4972	Down	sex determination protein tasselseed-2, putative, expressed
LOC_Os12g40300	19.488	2.77673	Up	26.4976	3.21049	Up	30.9195	3.13898	Up	SKP1, putative, expressed
LOC_Os08g15600	1.98105	36.8751	Down	0.695472	35.474	Down	0	38.3485	Down	stomatin-like protein 2, putative, expressed
LOC_Os10g04342	0	17.3669	Down	0.215034	14.911	Down	0	13.1322	Down	stripe rust resistance protein Yr10, putative, expressed
LOC_Os07g24830	1.41318	108.663	Down	13.9695	135.281	Down	5.26128	139.029	Down	thionin-like peptide, putative, expressed
LOC_Os07g25050	14.7154	140.232	Down	37.9151	187.313	Down	17.4814	135.933	Down	thionin-like peptide, putative, expressed
LOC_Os07g25060	2.28831	18.0321	Down	2.30207	34.6771	Down	0	23.0845	Down	thionin-like peptide, putative, expressed
LOC_Os06g21550	114.206	20.9815	Up	82.3941	21.5145	Up	65.5707	13.0915	Up	thioredoxin domain-containing protein 17, putative, expressed
LOC_Os11g34820	0.00722166	18.2911	Down	0.271427	15.7423	Down	0.0160385	13.9212	Down	THUMP domain-containing protein, putative, expressed
LOC_Os08g43040	11.9031	47.889	Down	12.3473	49.983	Down	11.0418	54.2999	Down	transferase family protein, putative, expressed
LOC_Os11g07960	3.13271	35.4882	Down	6.11931	43.3233	Down	8.715	51.5908	Down	transferase family protein, putative, expressed
LOC_Os02g28340	32.0691	1.54771	Up	23.0293	1.32656	Up	24.8306	1.44692	Up	transferase family protein, putative, expressed
LOC_Os08g17370	0.0707012	41.1342	Down	0.615587	36.2807	Down	0.0829529	33.782	Down	transmembrane 9 sUperfamily member, putative, expressed
LOC_Os01g23850	0	77.8161	Down	2.99439	72.496	Down	0.1244	78.7439	Down	transposon protein, putative, CACTA, En/Spm sub-class, expressed
LOC_Os03g20140	0	18.1945	Down	0.275867	15.8585	Down	0	13.8375	Down	transposon protein, putative, CACTA, En/Spm sub-class, expressed
LOC_Os06g16050	0	20.4728	Down	0.188725	21.7547	Down	0	23.0274	Down	transposon protein, putative, CACTA, En/Spm sub-class, expressed
LOC_Os10g20480	0	15.4909	Down	0.155641	14.4085	Down	0	14.7908	Down	transposon protein, putative, CACTA, En/Spm sub-class, expressed
LOC_Os11g10090	0.0147536	16.6978	Down	0.210862	14.6176	Down	0	15.2707	Down	transposon protein, putative, CACTA, En/Spm sub-class, expressed
LOC_Os12g22810	4.49583	32.3892	Down	4.63741	27.1394	Down	3.68307	26.6274	Down	transposon protein, putative, CACTA, En/Spm sub-class, expressed
LOC_Os09g17920	16.2343	0.397067	Up	17.1148	0	Up	18.4922	0.270082	Up	transposon protein, putative, CACTA, En/Spm sub-class, expressed
LOC_Os01g55090	0.00727343	17.6734	Down	0.287412	14.862	Down	0	15.7794	Down	transposon protein, putative, Mutator sub-class, expressed
LOC_Os09g06634	0.0229906	28.7567	Down	0.402208	22.2397	Down	0.117343	19.9277	Down	transposon protein, putative, Pong sub-class, expressed
LOC_Os12g12690	0	19.6548	Down	0.251675	17.6422	Down	0	15.2692	Down	transposon protein, putative, Pong sub-class, expressed
LOC_Os12g36400	0	23.9642	Down	0.311628	19.1451	Down	0	17.1783	Down	transposon protein, putative, Pong sub-class, expressed
LOC_Os12g36410	0.648913	17.4961	Down	1.40992	18.8342	Down	0.607456	20.1248	Down	transposon protein, putative, Pong sub-class, expressed
LOC_Os02g30530	0.0040152	17.2402	Down	0.291347	14.2368	Down	0	15.1239	Down	transposon protein, putative, unclassified, expressed
LOC_Os07g01290	0	14.4415	Down	0.26646	11.5439	Down	0	12.7513	Down	transposon protein, putative, unclassified, expressed
LOC_Os12g25494	0	27.4275	Down	0.40703	27.4285	Down	0	28.6329	Down	transposon protein, putative, unclassified, expressed
LOC_Os02g33730	96.6011	41.1621	Up	89.8706	35.4751	Up	84.5857	41.8504	Up	ubiquinol-cytochrome C reductase hinge protein, putative, expressed
LOC_Os11g34270	25.7584	58.1403	Down	12.8296	49.4712	Down	11.354	35.7747	Down	ubiquitin carboxyl-terminal hydrolase domain containing protein, expressed
LOC_Os01g68950	2333.28	1056.46	Up	2423.85	960.596	Up	2837.4	1088.25	Up	ubiquitin family domain containing protein, expressed
LOC_Os06g39270	7.68118	35.1068	Down	7.87861	34.2595	Down	6.65109	26.6447	Down	UDP-glucoronosyl and UDP-glucosyl transferase domain containing protein, expressed
LOC_Os07g32020	5.7323	33.6772	Down	7.73689	39.847	Down	4.89458	36.5384	Down	UDP-glucoronosyl and UDP-glucosyl transferase domain containing protein, expressed
LOC_Os12g37510	3.22615	18.8594	Down	4.44954	27.6967	Down	4.62022	33.8391	Down	UDP-glucoronosyl and UDP-glucosyl transferase domain containing protein, expressed
LOC_Os12g01290	0	14.388	Down	0.239816	15.0648	Down	0	12.8475	Down	ulp1 protease family protein, putative, expressed
LOC_Os02g40260	53.2319	679.513	Down	54.4138	547.25	Down	33.3527	518.227	Down	uncharacterized protein At4g06744 precursor, putative, expressed
LOC_Os10g36610	0	15.1995	Down	3.03476	57.8273	Down	3.57725	92.7813	Down	Up-9A, putative, expressed
LOC_Os07g49114	2.04254	25.4547	Down	3.07613	43.8877	Down	4.92534	31.4427	Down	wound-induced protein WI12, putative, expressed
LOC_Os09g09630	64.6975	1.20408	Up	65.498	0	Up	57.9637	0.490516	Up	WRKY112, expressed
LOC_Os08g13840	20.6228	47.6699	Down	12.2502	45.4693	Down	13.3853	43.1858	Down	WRKY25, expressed
LOC_Os06g44010	5.6059	29.3065	Down	18.1377	95.4716	Down	103.009	49.3663	Up	WRKY28, expressed
LOC_Os01g68104	46.4073	16.2787	Up	47.6782	12.1226	Up	45.3577	12.4991	Up	ZOS1-21 - C2H2 zinc finger protein, expressed

## Sheet: Table S4
Table S4. 15 common DEGs in response to N rate in YD6 (LN vs MN, LN vs HN and MN vs HN)
Gene	YD6(FPKM)		Up/Down	YD6(FPKM)		Up/Down	YD6(FPKM)		Up/Down	Note
	LN	MN		LN	HN		MN	HN
LOC_Os01g01660	5.77953	85.4411	Down	5.77953	227.44	Down	85.4411	227.44	Down	isoflavone reductase, putative, expressed
LOC_Os02g41904	282.037	651.199	Down	282.037	1723.25	Down	651.199	1723.25	Down	DEF7 - Defensin and Defensin-like DEFL family, expressed
LOC_Os03g16860	50.8512	105.663	Down	50.8512	259.261	Down	105.663	259.261	Down	DnaK family protein, putative, expressed
LOC_Os04g44790	74.4452	171.883	Down	74.4452	0	Up	171.883	0	Up	expressed protein
LOC_Os04g58200	48.4497	146.115	Down	48.4497	298.652	Down	146.115	298.652	Down	protochlorophyllide reductase A, chloroplast precursor, putative, expressed
LOC_Os06g31890	97.9883	469.601	Down	97.9883	230.371	Down	469.601	230.371	Up	THION3 - Plant thionin family protein precursor, expressed
LOC_Os08g01380	13.5194	48.1406	Down	13.5194	113.154	Down	48.1406	113.154	Down	2Fe-2S iron-sulfur cluster binding domain containing protein, expressed
LOC_Os12g36240	43.0806	311.13	Down	43.0806	696.169	Down	311.13	696.169	Down	inhibitor I family protein, putative, expressed
LOC_Os01g10880	44.3382	15.5876	Up	44.3382	101.828	Down	15.5876	101.828	Down	expressed protein
LOC_Os01g29060	133.462	0	Up	133.462	19.3433	Up	0	19.3433	Down	transposon protein, putative, unclassified
LOC_Os01g73250	139.562	34.0951	Up	139.562	6.34124	Up	34.0951	6.34124	Up	abscisic stress-ripening, putative, expressed
LOC_Os03g08580	112.836	39.5245	Up	112.836	1.95049	Up	39.5245	1.95049	Up	expressed protein
LOC_Os05g06780	523.983	227.61	Up	523.983	103.867	Up	227.61	103.867	Up	LTPL104 - Protease inhibitor/seed storage/LTP family protein precursor, expressed
LOC_Os07g34570	863.66	416.829	Up	863.66	28.0976	Up	416.829	28.0976	Up	FAD dependent oxidoreductase domain containing protein, expressed
LOC_Os07g48500	224.858	80.158	Up	224.858	26.6734	Up	80.158	26.6734	Up	stress responsive protein, putative, expressed

## Sheet: Table S5
Table S5. 4 common DEGs in response to N rate in NPB (LN vs MN, LN vs HN and MN vs HN)
Gene	NPB(FPKM)		Up/Down	NPB(FPKM)		Up/Down	NPB(FPKM)		Up/Down	Note
	LN	MN		LN	HN		MN	HN
LOC_Os01g01660	5.53403	80.311	Down	5.53403	174.533	Down	80.311	174.533	Down	isoflavone reductase, putative, expressed
LOC_Os08g24300	0	24.3185	Down	0	59.5461	Down	24.3185	59.5461	Down	expressed protein
LOC_Os10g04800	0	158.133	Down	0	720.726	Down	158.133	720.726	Down	expressed protein
LOC_Os02g32590	175.606	72.0248	Up	175.606	25.5051	Up	72.0248	25.5051	Up	HSF-type DNA-binding domain containing protein, expressed

## Sheet: Table S6
Table S6. GO enrichments of 463 DEGs between varieties (YD6 vs NPB)
GO term	Ontology	Description	Gene number	Gene number in Background/Reference	P-value	FDR	Ratio (%)
GO:0006869	Biological Process	lipid transport	7	103	1.5e-06	0.00015	6.79612
GO:0010876	Biological Process	lipid localization	7	103	1.5e-06	0.00015	6.79612
GO:0006412	Biological Process	translation	11	595	0.00027	0.018	1.84874
GO:0003735	Molecular Function	structural constituent of ribosome	9	396	0.00023	0.034	2.27273
GO:0030529	Cellular Component	ribonucleoprotein complex	10	438	0.0001	0.0052	2.28311
GO:0032991	Cellular Component	macromolecular complex	17	1207	0.00016	0.0052	1.40845
GO:0005840	Cellular Component	ribosome	9	397	0.00024	0.0053	2.267

## Sheet: Table S7
Table S7. GO enrichments of genes in lightyellow module
GO term	Ontology	Description	Gene number	Gene number in Background/Reference	P-value	FDR	Ratio (%)
GO:0005576	Cellular Component	extracellular region	7	251	4.9e-06	7.2e-05	2.78884

## Sheet: Table S8
Table S8. GO enrichments of genes in green module
GO term	Ontology	Description	Gene number	Gene number in Background/Reference	P-value	FDR	Ratio (%)
GO:0050789	Biological Process	regulation of biological process	119	2027	3.4e-13	1e-10	5.87074
GO:0065007	Biological Process	biological regulation	123	2125	3.1e-13	1e-10	5.78824
GO:0050794	Biological Process	regulation of cellular process	116	1955	3.7e-13	1e-10	5.9335
GO:0006810	Biological Process	transport	96	1638	1e-10	1.7e-08	5.86081
GO:0051234	Biological Process	establishment of localization	96	1638	1e-10	1.7e-08	5.86081
GO:0051179	Biological Process	localization	96	1651	1.6e-10	2.2e-08	5.81466
GO:0031323	Biological Process	regulation of cellular metabolic process	90	1593	2.4e-09	2.9e-07	5.64972
GO:0019222	Biological Process	regulation of metabolic process	92	1664	4.3e-09	4.1e-07	5.52885
GO:0045449	Biological Process	regulation of transcription	86	1513	4.4e-09	4.1e-07	5.68407
GO:0019219	Biological Process	regulation of nucleobase, nucleoside, nucleotide and nucleic acid metabolic process	86	1520	5.4e-09	4.1e-07	5.65789
GO:0051171	Biological Process	regulation of nitrogen compound metabolic process	86	1520	5.4e-09	4.1e-07	5.65789
GO:0010468	Biological Process	regulation of gene expression	88	1577	6.5e-09	4.6e-07	5.58022
GO:0060255	Biological Process	regulation of macromolecule metabolic process	90	1640	9.2e-09	4.9e-07	5.4878
GO:0009889	Biological Process	regulation of biosynthetic process	87	1564	9.3e-09	4.9e-07	5.56266
GO:0010556	Biological Process	regulation of macromolecule biosynthetic process	87	1564	9.3e-09	4.9e-07	5.56266
GO:0031326	Biological Process	regulation of cellular biosynthetic process	87	1564	9.3e-09	4.9e-07	5.56266
GO:0080090	Biological Process	regulation of primary metabolic process	89	1626	1.3e-08	6.2e-07	5.47355
GO:0006350	Biological Process	transcription	87	1629	5.4e-08	2.5e-06	5.3407
GO:0030001	Biological Process	metal ion transport	22	214	9.5e-07	4.2e-05	10.2804
GO:0006355	Biological Process	regulation of transcription, DNA-dependent	45	737	4.8e-06	0.0002	6.10583
GO:0051252	Biological Process	regulation of RNA metabolic process	45	740	5.3e-06	0.00021	6.08108
GO:0010467	Biological Process	gene expression	106	2424	1.6e-05	0.00061	4.37294
GO:0006351	Biological Process	transcription, DNA-dependent	45	786	2.2e-05	0.0008	5.72519
GO:0032774	Biological Process	RNA biosynthetic process	45	788	2.3e-05	0.00081	5.71066
GO:0006811	Biological Process	ion transport	28	408	4.7e-05	0.0016	6.86275
GO:0006812	Biological Process	cation transport	25	348	5.9e-05	0.0019	7.18391
GO:0055085	Biological Process	transmembrane transport	38	701	0.00027	0.0083	5.42083
GO:0006464	Biological Process	protein modification process	80	1929	0.0009	0.027	4.14723
GO:0043412	Biological Process	macromolecule modification	81	1979	0.0012	0.035	4.09298
GO:0015833	Biological Process	peptide transport	9	86	0.0014	0.038	10.4651
GO:0006857	Biological Process	oligopeptide transport	9	86	0.0014	0.038	10.4651
GO:0043687	Biological Process	post-translational protein modification	75	1815	0.0014	0.038	4.13223
GO:0023046	Biological Process	signaling process	18	279	0.0019	0.048	6.45161
GO:0023060	Biological Process	signal transmission	18	279	0.0019	0.048	6.45161
GO:0005215	Molecular Function	transporter activity	57	941	3.2e-07	0.0002	6.05739
GO:0005515	Molecular Function	protein binding	103	2460	0.00011	0.017	4.18699
GO:0022857	Molecular Function	transmembrane transporter activity	37	643	0.00011	0.017	5.75428
GO:0022804	Molecular Function	active transmembrane transporter activity	24	333	7.9e-05	0.017	7.20721
GO:0030528	Molecular Function	transcription regulator activity	49	987	0.00027	0.032	4.96454
GO:0016020	Cellular Component	membrane	106	2115	3.6e-08	3.6e-06	5.01182
GO:0016021	Cellular Component	integral to membrane	42	752	6.9e-05	0.0023	5.58511
GO:0031224	Cellular Component	intrinsic to membrane	43	775	6.6e-05	0.0023	5.54839
GO:0044464	Cellular Component	cell part	214	5945	0.00018	0.0036	3.59966
GO:0005623	Cellular Component	cell	214	5945	0.00018	0.0036	3.59966
GO:0044425	Cellular Component	membrane part	47	1007	0.0012	0.021	4.66733

## Sheet: Table S9
Table S9. GO enrichments of genes in blue module
GO term	Ontology	Description	Gene number	Gene number in Background/Reference	P-value	FDR	Ratio (%)
GO:0006412	Biological Process	translation	278	595	7.1e-67	2e-63	46.7227
GO:0010467	Biological Process	gene expression	576	2424	2.8e-49	3.9e-46	23.7624
GO:0044267	Biological Process	cellular protein metabolic process	583	2877	3.1e-32	2.9e-29	20.2642
GO:0044281	Biological Process	small molecule metabolic process	237	1034	4.1e-18	2.9e-15	22.9207
GO:0006457	Biological Process	protein folding	82	202	1.9e-17	1.1e-14	40.5941
GO:0019538	Biological Process	protein metabolic process	675	4333	5e-12	2e-09	15.5781
GO:0042180	Biological Process	cellular ketone metabolic process	121	480	5e-12	2e-09	25.2083
GO:0043436	Biological Process	oxoacid metabolic process	119	473	8.3e-12	2.3e-09	25.1586
GO:0019752	Biological Process	carboxylic acid metabolic process	119	473	8.3e-12	2.3e-09	25.1586
GO:0044085	Biological Process	cellular component biogenesis	76	239	7.4e-12	2.3e-09	31.7992
GO:0006082	Biological Process	organic acid metabolic process	119	474	9.3e-12	2.4e-09	25.1055
GO:0016070	Biological Process	RNA metabolic process	216	1088	3.1e-11	7.3e-09	19.8529
GO:0034621	Biological Process	cellular macromolecular complex subunit organization	54	142	4.1e-11	8.7e-09	38.0282
GO:0043933	Biological Process	macromolecular complex subunit organization	64	190	4.6e-11	9.2e-09	33.6842
GO:0006323	Biological Process	DNA packaging	37	71	5.3e-11	9.8e-09	52.1127
GO:0031497	Biological Process	chromatin assembly	36	70	1.3e-10	1.9e-08	51.4286
GO:0006334	Biological Process	nucleosome assembly	36	70	1.3e-10	1.9e-08	51.4286
GO:0065004	Biological Process	protein-DNA complex assembly	36	70	1.3e-10	1.9e-08	51.4286
GO:0034728	Biological Process	nucleosome organization	36	70	1.3e-10	1.9e-08	51.4286
GO:0034622	Biological Process	cellular macromolecular complex assembly	48	121	1.5e-10	2e-08	39.6694
GO:0022607	Biological Process	cellular component assembly	59	172	1.5e-10	2e-08	34.3023
GO:0065003	Biological Process	macromolecular complex assembly	58	169	2.1e-10	2.6e-08	34.3195
GO:0071103	Biological Process	DNA conformation change	38	82	4e-10	4.9e-08	46.3415
GO:0034641	Biological Process	cellular nitrogen compound metabolic process	106	435	5.3e-10	6.1e-08	24.3678
GO:0006519	Biological Process	cellular amino acid and derivative metabolic process	98	391	6.8e-10	7.6e-08	25.0639
GO:0065007	Biological Process	biological regulation	354	2125	4e-09	4.3e-07	16.6588
GO:0044283	Biological Process	small molecule biosynthetic process	82	320	7.1e-09	7.4e-07	25.625
GO:0046394	Biological Process	carboxylic acid biosynthetic process	64	222	8.1e-09	7.8e-07	28.8288
GO:0016053	Biological Process	organic acid biosynthetic process	64	222	8.1e-09	7.8e-07	28.8288
GO:0050789	Biological Process	regulation of biological process	338	2027	8.7e-09	8.1e-07	16.6749
GO:0006520	Biological Process	cellular amino acid metabolic process	77	303	2.7e-08	2.4e-06	25.4125
GO:0044106	Biological Process	cellular amine metabolic process	82	333	3.2e-08	2.8e-06	24.6246
GO:0006414	Biological Process	translational elongation	23	39	4.1e-08	3.5e-06	58.9744
GO:0044271	Biological Process	cellular nitrogen compound biosynthetic process	62	231	1.2e-07	9.9e-06	26.8398
GO:0050794	Biological Process	regulation of cellular process	319	1955	1.5e-07	1.2e-05	16.3171
GO:0006396	Biological Process	RNA processing	55	198	2.4e-07	1.9e-05	27.7778
GO:0015979	Biological Process	photosynthesis	38	115	5.5e-07	4.2e-05	33.0435
GO:0009308	Biological Process	amine metabolic process	84	380	1.1e-06	7.8e-05	22.1053
GO:0009765	Biological Process	photosynthesis, light harvesting	13	16	3.1e-06	0.00022	81.25
GO:0051179	Biological Process	localization	267	1651	3.2e-06	0.00022	16.172
GO:0051234	Biological Process	establishment of localization	265	1638	3.4e-06	0.00022	16.1783
GO:0006810	Biological Process	transport	265	1638	3.4e-06	0.00022	16.1783
GO:0008610	Biological Process	lipid biosynthetic process	47	180	7.1e-06	0.00046	26.1111
GO:0019725	Biological Process	cellular homeostasis	39	140	1.2e-05	0.00077	27.8571
GO:0065008	Biological Process	regulation of biological quality	45	176	1.7e-05	0.0011	25.5682
GO:0034660	Biological Process	ncRNA metabolic process	38	139	2.2e-05	0.0013	27.3381
GO:0019222	Biological Process	regulation of metabolic process	261	1664	2.9e-05	0.0017	15.6851
GO:0055114	Biological Process	oxidation reduction	218	1351	3e-05	0.0017	16.1362
GO:0042592	Biological Process	homeostatic process	39	147	3.1e-05	0.0017	26.5306
GO:0009309	Biological Process	amine biosynthetic process	40	153	3.2e-05	0.0018	26.1438
GO:0008652	Biological Process	cellular amino acid biosynthetic process	36	133	4.3e-05	0.0023	27.0677
GO:0080090	Biological Process	regulation of primary metabolic process	254	1626	4.7e-05	0.0025	15.6212
GO:0033036	Biological Process	macromolecule localization	81	411	5.9e-05	0.003	19.708
GO:0060255	Biological Process	regulation of macromolecule metabolic process	255	1640	5.9e-05	0.003	15.5488
GO:0044255	Biological Process	cellular lipid metabolic process	52	229	6.2e-05	0.0031	22.7074
GO:0022613	Biological Process	ribonucleoprotein complex biogenesis	19	49	6.6e-05	0.0033	38.7755
GO:0046483	Biological Process	heterocycle metabolic process	65	312	7.8e-05	0.0038	20.8333
GO:0018130	Biological Process	heterocycle biosynthetic process	25	79	8.1e-05	0.0038	31.6456
GO:0006066	Biological Process	alcohol metabolic process	47	202	8.3e-05	0.0038	23.2673
GO:0045184	Biological Process	establishment of protein localization	62	294	8.4e-05	0.0038	21.0884
GO:0015031	Biological Process	protein transport	62	294	8.4e-05	0.0038	21.0884
GO:0008104	Biological Process	protein localization	64	307	8.7e-05	0.0039	20.8469
GO:0006633	Biological Process	fatty acid biosynthetic process	25	81	0.00011	0.0049	30.8642
GO:0009069	Biological Process	serine family amino acid metabolic process	16	39	0.00014	0.0063	41.0256
GO:0051186	Biological Process	cofactor metabolic process	36	143	0.00015	0.0063	25.1748
GO:0045454	Biological Process	cell redox homeostasis	34	132	0.00015	0.0065	25.7576
GO:0046907	Biological Process	intracellular transport	51	233	0.00016	0.0066	21.8884
GO:0006790	Biological Process	sulfur metabolic process	21	63	0.00016	0.0066	33.3333
GO:0051188	Biological Process	cofactor biosynthetic process	27	94	0.00016	0.0066	28.7234
GO:0009056	Biological Process	catabolic process	82	433	0.00017	0.0067	18.9376
GO:0032774	Biological Process	RNA biosynthetic process	133	788	0.00021	0.0083	16.8782
GO:0034613	Biological Process	cellular protein localization	46	207	0.00024	0.0091	22.2222
GO:0006778	Biological Process	porphyrin metabolic process	12	24	0.00024	0.0091	50
GO:0070727	Biological Process	cellular macromolecule localization	46	207	0.00024	0.0091	22.2222
GO:0006631	Biological Process	fatty acid metabolic process	27	97	0.00025	0.0094	27.8351
GO:0006886	Biological Process	intracellular protein transport	45	202	0.00027	0.0097	22.2772
GO:0006399	Biological Process	tRNA metabolic process	30	114	0.00027	0.0097	26.3158
GO:0042254	Biological Process	ribosome biogenesis	17	47	0.00031	0.011	36.1702
GO:0006779	Biological Process	porphyrin biosynthetic process	11	21	0.00032	0.011	52.381
GO:0031323	Biological Process	regulation of cellular metabolic process	242	1593	0.00031	0.011	15.1915
GO:0044272	Biological Process	sulfur compound biosynthetic process	17	48	0.00037	0.013	35.4167
GO:0006351	Biological Process	transcription, DNA-dependent	131	786	0.00037	0.013	16.6667
GO:0006355	Biological Process	regulation of transcription, DNA-dependent	124	737	0.00038	0.013	16.825
GO:0009067	Biological Process	aspartate family amino acid biosynthetic process	12	26	0.00042	0.014	46.1538
GO:0051252	Biological Process	regulation of RNA metabolic process	124	740	0.00044	0.014	16.7568
GO:0051641	Biological Process	cellular localization	61	309	0.00044	0.014	19.7411
GO:0033013	Biological Process	tetrapyrrole metabolic process	13	31	0.0005	0.016	41.9355
GO:0010556	Biological Process	regulation of macromolecule biosynthetic process	236	1564	0.00052	0.016	15.0895
GO:0009889	Biological Process	regulation of biosynthetic process	236	1564	0.00052	0.016	15.0895
GO:0000096	Biological Process	sulfur amino acid metabolic process	13	31	0.0005	0.016	41.9355
GO:0031326	Biological Process	regulation of cellular biosynthetic process	236	1564	0.00052	0.016	15.0895
GO:0051649	Biological Process	establishment of localization in cell	59	299	0.00054	0.016	19.7324
GO:0006629	Biological Process	lipid metabolic process	93	528	0.00056	0.017	17.6136
GO:0006413	Biological Process	translational initiation	14	36	0.00057	0.017	38.8889
GO:0006350	Biological Process	transcription	244	1629	0.0006	0.018	14.9785
GO:0005996	Biological Process	monosaccharide metabolic process	35	150	0.0006	0.018	23.3333
GO:0006418	Biological Process	tRNA aminoacylation for protein translation	20	66	0.00063	0.018	30.303
GO:0043038	Biological Process	amino acid activation	20	66	0.00063	0.018	30.303
GO:0043039	Biological Process	tRNA aminoacylation	20	66	0.00063	0.018	30.303
GO:0019219	Biological Process	regulation of nucleobase, nucleoside, nucleotide and nucleic acid metabolic process	229	1520	0.00067	0.019	15.0658
GO:0051171	Biological Process	regulation of nitrogen compound metabolic process	229	1520	0.00067	0.019	15.0658
GO:0033014	Biological Process	tetrapyrrole biosynthetic process	12	28	0.00071	0.019	42.8571
GO:0000097	Biological Process	sulfur amino acid biosynthetic process	12	28	0.00071	0.019	42.8571
GO:0009066	Biological Process	aspartate family amino acid metabolic process	12	28	0.00071	0.019	42.8571
GO:0045449	Biological Process	regulation of transcription	227	1513	0.00086	0.023	15.0033
GO:0032787	Biological Process	monocarboxylic acid metabolic process	31	130	0.00089	0.023	23.8462
GO:0010468	Biological Process	regulation of gene expression	235	1577	0.00097	0.025	14.9017
GO:0006261	Biological Process	DNA-dependent DNA replication	9	17	0.001	0.027	52.9412
GO:0005975	Biological Process	carbohydrate metabolic process	134	833	0.0011	0.028	16.0864
GO:0051128	Biological Process	regulation of cellular component organization	9	18	0.0014	0.036	50
GO:0009057	Biological Process	macromolecule catabolic process	60	322	0.0016	0.041	18.6335
GO:0044262	Biological Process	cellular carbohydrate metabolic process	69	385	0.0018	0.046	17.9221
GO:0019684	Biological Process	photosynthesis, light reaction	15	47	0.0019	0.047	31.9149
GO:0023046	Biological Process	signaling process	53	279	0.0021	0.049	18.9964
GO:0006563	Biological Process	L-serine metabolic process	11	28	0.002	0.049	39.2857
GO:0023060	Biological Process	signal transmission	53	279	0.0021	0.049	18.9964
GO:0018193	Biological Process	peptidyl-amino acid modification	11	28	0.002	0.049	39.2857
GO:0006270	Biological Process	DNA replication initiation	6	8	0.0021	0.049	75
GO:0006811	Biological Process	ion transport	72	408	0.0021	0.049	17.6471
GO:0003735	Molecular Function	structural constituent of ribosome	216	396	1.6e-60	2.7e-57	54.5455
GO:0005198	Molecular Function	structural molecule activity	227	462	2e-57	1.6e-54	49.1342
GO:0051082	Molecular Function	unfolded protein binding	48	117	6.2e-11	3.5e-08	41.0256
GO:0008135	Molecular Function	translation factor activity, nucleic acid binding	34	75	5.1e-09	2.1e-06	45.3333
GO:0016818	Molecular Function	hydrolase activity, acting on acid anhydrides, in phosphorus-containing anhydrides	146	759	2.8e-07	7.7e-05	19.2358
GO:0016817	Molecular Function	hydrolase activity, acting on acid anhydrides	147	764	2.5e-07	7.7e-05	19.2408
GO:0003746	Molecular Function	translation elongation factor activity	17	26	8.4e-07	0.0002	65.3846
GO:0016462	Molecular Function	pyrophosphatase activity	138	743	3e-06	0.00063	18.5734
GO:0017111	Molecular Function	nucleoside-triphosphatase activity	133	726	8.1e-06	0.0015	18.3196
GO:0032561	Molecular Function	guanyl ribonucleotide binding	51	207	1.2e-05	0.0018	24.6377
GO:0005525	Molecular Function	GTP binding	51	207	1.2e-05	0.0018	24.6377
GO:0019001	Molecular Function	guanyl nucleotide binding	51	211	1.8e-05	0.0025	24.1706
GO:0051536	Molecular Function	iron-sulfur cluster binding	29	95	3.9e-05	0.0047	30.5263
GO:0051540	Molecular Function	metal cluster binding	29	95	3.9e-05	0.0047	30.5263
GO:0000166	Molecular Function	nucleotide binding	549	3874	4.8e-05	0.0053	14.1714
GO:0048037	Molecular Function	cofactor binding	101	543	5.8e-05	0.0061	18.6004
GO:0016853	Molecular Function	isomerase activity	40	161	8.3e-05	0.0083	24.8447
GO:0031072	Molecular Function	heat shock protein binding	32	119	0.00012	0.011	26.8908
GO:0051537	Molecular Function	2 iron, 2 sulfur cluster binding	12	22	0.00013	0.011	54.5455
GO:0016491	Molecular Function	oxidoreductase activity	256	1672	0.00014	0.012	15.311
GO:0019842	Molecular Function	vitamin binding	42	180	0.00018	0.015	23.3333
GO:0016741	Molecular Function	transferase activity, transferring one-carbon groups	55	263	0.00024	0.019	20.9125
GO:0031406	Molecular Function	carboxylic acid binding	22	71	0.00027	0.02	30.9859
GO:0003743	Molecular Function	translation initiation factor activity	15	38	0.00032	0.023	39.4737
GO:0008168	Molecular Function	methyltransferase activity	54	261	0.00035	0.023	20.6897
GO:0016875	Molecular Function	ligase activity, forming carbon-oxygen bonds	20	66	0.00063	0.038	30.303
GO:0004812	Molecular Function	aminoacyl-tRNA ligase activity	20	66	0.00063	0.038	30.303
GO:0016876	Molecular Function	ligase activity, forming aminoacyl-tRNA and related compounds	20	66	0.00063	0.038	30.303
GO:0016597	Molecular Function	amino acid binding	16	47	0.00078	0.044	34.0426
GO:0043176	Molecular Function	amine binding	16	47	0.00078	0.044	34.0426
GO:0005737	Cellular Component	cytoplasm	443	1263	5.1e-76	2.7e-73	35.0752
GO:0032991	Cellular Component	macromolecular complex	399	1207	2.5e-62	6.7e-60	33.0572
GO:0030529	Cellular Component	ribonucleoprotein complex	228	438	4.1e-61	7.2e-59	52.0548
GO:0005840	Cellular Component	ribosome	217	397	6.4e-61	8.4e-59	54.6599
GO:0044444	Cellular Component	cytoplasmic part	346	966	2e-60	2.1e-58	35.8178
GO:0044464	Cellular Component	cell part	1129	5945	7.3e-58	5.5e-56	18.9907
GO:0005623	Cellular Component	cell	1129	5945	7.3e-58	5.5e-56	18.9907
GO:0005622	Cellular Component	intracellular	852	4116	1.6e-53	1.1e-51	20.6997
GO:0044424	Cellular Component	intracellular part	727	3529	1.3e-43	7.5e-42	20.6007
GO:0043229	Cellular Component	intracellular organelle	559	2859	2.2e-27	1.1e-25	19.5523
GO:0043226	Cellular Component	organelle	559	2859	2.2e-27	1.1e-25	19.5523
GO:0043232	Cellular Component	intracellular non-membrane-bounded organelle	273	1494	1.6e-10	6.3e-09	18.2731
GO:0043228	Cellular Component	non-membrane-bounded organelle	273	1494	1.6e-10	6.3e-09	18.2731
GO:0000786	Cellular Component	nucleosome	32	63	1.7e-09	5.9e-08	50.7937
GO:0032993	Cellular Component	protein-DNA complex	32	63	1.7e-09	5.9e-08	50.7937
GO:0016020	Cellular Component	membrane	343	2115	8.4e-08	2.8e-06	16.2175
GO:0043234	Cellular Component	protein complex	139	706	1.7e-07	5.3e-06	19.6884
GO:0033279	Cellular Component	ribosomal subunit	32	82	2.2e-07	6.5e-06	39.0244
GO:0005783	Cellular Component	endoplasmic reticulum	38	123	2.1e-06	5.9e-05	30.8943
GO:0044425	Cellular Component	membrane part	176	1007	3.7e-06	9.8e-05	17.4777
GO:0015934	Cellular Component	large ribosomal subunit	16	31	1.7e-05	0.00042	51.6129
GO:0005739	Cellular Component	mitochondrion	41	162	4.8e-05	0.0012	25.3086
GO:0031224	Cellular Component	intrinsic to membrane	133	775	0.00011	0.0026	17.1613
GO:0016021	Cellular Component	integral to membrane	129	752	0.00015	0.0032	17.1543
GO:0000502	Cellular Component	proteasome complex	14	32	0.00022	0.0046	43.75
GO:0044429	Cellular Component	mitochondrial part	34	139	0.00035	0.007	24.4604
GO:0031090	Cellular Component	organelle membrane	47	228	0.00086	0.017	20.614
GO:0031967	Cellular Component	organelle envelope	33	142	0.0009	0.017	23.2394
GO:0016272	Cellular Component	prefoldin complex	7	10	0.0012	0.021	70
GO:0009521	Cellular Component	photosystem	20	72	0.0015	0.027	27.7778
GO:0015935	Cellular Component	small ribosomal subunit	16	51	0.0016	0.027	31.3725
GO:0031975	Cellular Component	envelope	36	167	0.0017	0.028	21.5569
GO:0009536	Cellular Component	plastid	13	37	0.0019	0.03	35.1351
GO:0031966	Cellular Component	mitochondrial membrane	25	104	0.0024	0.037	24.0385
GO:0009579	Cellular Component	thylakoid	23	93	0.0026	0.039	24.7312
GO:0034357	Cellular Component	photosynthetic membrane	22	89	0.0032	0.047	24.7191

## Sheet: Table S10
Table S10. GO enrichments of genes in brown module
GO term	Ontology	Description	Gene number	Gene number in Background/Reference	P-value	FDR	Ratio (%)
GO:0044281	Biological Process	small molecule metabolic process	119	1034	3.2e-08	1e-05	11.5087
GO:0050789	Biological Process	regulation of biological process	201	2027	3.4e-08	1e-05	9.91613
GO:0065007	Biological Process	biological regulation	211	2125	1.3e-08	1e-05	9.92941
GO:0051234	Biological Process	establishment of localization	171	1638	1.8e-08	1e-05	10.4396
GO:0006810	Biological Process	transport	171	1638	1.8e-08	1e-05	10.4396
GO:0051179	Biological Process	localization	171	1651	2.9e-08	1e-05	10.3574
GO:0050794	Biological Process	regulation of cellular process	191	1955	2e-07	5.2e-05	9.76982
GO:0055085	Biological Process	transmembrane transport	86	701	2.5e-07	5.6e-05	12.2682
GO:0080090	Biological Process	regulation of primary metabolic process	156	1626	7.4e-06	0.0015	9.5941
GO:0060255	Biological Process	regulation of macromolecule metabolic process	156	1640	1.1e-05	0.0019	9.5122
GO:0006629	Biological Process	lipid metabolic process	64	528	1.2e-05	0.0019	12.1212
GO:0019222	Biological Process	regulation of metabolic process	157	1664	1.6e-05	0.0022	9.4351
GO:0005975	Biological Process	carbohydrate metabolic process	90	833	1.5e-05	0.0022	10.8043
GO:0008610	Biological Process	lipid biosynthetic process	30	180	1.8e-05	0.0023	16.6667
GO:0051171	Biological Process	regulation of nitrogen compound metabolic process	145	1520	2e-05	0.0023	9.53947
GO:0019219	Biological Process	regulation of nucleobase, nucleoside, nucleotide and nucleic acid metabolic process	145	1520	2e-05	0.0023	9.53947
GO:0045449	Biological Process	regulation of transcription	144	1513	2.4e-05	0.0026	9.51751
GO:0006350	Biological Process	transcription	152	1629	3.6e-05	0.0036	9.33088
GO:0009889	Biological Process	regulation of biosynthetic process	145	1564	7.3e-05	0.0062	9.2711
GO:0010556	Biological Process	regulation of macromolecule biosynthetic process	145	1564	7.3e-05	0.0062	9.2711
GO:0031326	Biological Process	regulation of cellular biosynthetic process	145	1564	7.3e-05	0.0062	9.2711
GO:0031323	Biological Process	regulation of cellular metabolic process	147	1593	7.9e-05	0.0065	9.22787
GO:0010468	Biological Process	regulation of gene expression	145	1577	0.0001	0.0081	9.19467
GO:0046483	Biological Process	heterocycle metabolic process	40	312	0.00017	0.013	12.8205
GO:0044255	Biological Process	cellular lipid metabolic process	32	229	0.00019	0.014	13.9738
GO:0015979	Biological Process	photosynthesis	20	115	0.00026	0.018	17.3913
GO:0055114	Biological Process	oxidation reduction	124	1351	0.00035	0.023	9.17839
GO:0051252	Biological Process	regulation of RNA metabolic process	74	740	0.00068	0.044	10
GO:0005215	Molecular Function	transporter activity	98	941	2.4e-05	0.026	10.4145
GO:0016491	Molecular Function	oxidoreductase activity	154	1672	5.8e-05	0.027	9.21053
GO:0005515	Molecular Function	protein binding	213	2460	7.4e-05	0.027	8.65854
GO:0016020	Cellular Component	membrane	230	2115	1e-12	3.8e-10	10.8747
GO:0044425	Cellular Component	membrane part	120	1007	4.7e-09	8.7e-07	11.9166
GO:0044464	Cellular Component	cell part	492	5945	4.8e-08	4.5e-06	8.27586
GO:0005623	Cellular Component	cell	492	5945	4.8e-08	4.5e-06	8.27586
GO:0016021	Cellular Component	integral to membrane	91	752	1.9e-07	1.5e-05	12.1011
GO:0031224	Cellular Component	intrinsic to membrane	92	775	3.6e-07	2.2e-05	11.871
GO:0019898	Cellular Component	extrinsic to membrane	8	22	0.00037	0.02	36.3636
GO:0043234	Cellular Component	protein complex	72	706	0.00049	0.023	10.1983
GO:0009654	Cellular Component	oxygen evolving complex	8	26	0.00093	0.039	30.7692

[truncated: 5 more sheets: Table S11, Table S12, Table S13, Table S14, Table S15]
